# Supplementary material for: Maintenance of caecal homeostasis by diverse adaptive immune cells in the rhesus macaque
Source: Clin Transl Immunology. 2024 May 2;13(5):e1508. doi: 10.1002/cti2.1508 (PMC11063928; doi:10.1002/cti2.1508)
Supplement: Supplementary file 2 — Supplementary tables 1‐16 [file CTI2-13-e1508-s002.xlsx]

## Sheet: S1 - All clusters DE (global)
FeatureID	FeatureName	B memory B_0 Average	B memory B_0 Log2 Fold Change	B memory B_0 P-Value	Early PCs B_1 Average	Early PCs B_1 Log2 Fold Change	Early PCs B_1 P-Value	Int. PCs B_2 Average	Int. PCs B_2 Log2 Fold Change	Int. PCs B_2 P-Value	Late PCs B_3 Average	Late PCs B_3 Log2 Fold Change	Late PCs B_3 P-Value	GC LZ B_4 Average	GC LZ B_4 Log2 Fold Change	GC LZ B_4 P-Value	B naive B_5 Average	B naive B_5 Log2 Fold Change	B naive B_5 P-Value	GC DZ B_6 Average	GC DZ B_6 Log2 Fold Change	GC DZ B_6 P-Value	Pre-PCs B_7 Average	Pre-PCs B_7 Log2 Fold Change	Pre-PCs B_7 P-Value	Myeloid Average	Myeloid Log2 Fold Change	Myeloid P-Value	CD8 GZMK T_0 Average	CD8 GZMK T_0 Log2 Fold Change	CD8 GZMK T_0 P-Value	gd-T cells T_1 Average	gd-T cells T_1 Log2 Fold Change	gd-T cells T_1 P-Value	ILC3s T_10 Average	ILC3s T_10 Log2 Fold Change	ILC3s T_10 P-Value	CD4 Th2 T_11 Average	CD4 Th2 T_11 Log2 Fold Change	CD4 Th2 T_11 P-Value	CD8 TEMRA-TCM T_12 Average	CD8 TEMRA-TCM T_12 Log2 Fold Change	CD8 TEMRA-TCM T_12 P-Value	RTEs T_13 Average	RTEs T_13 Log2 Fold Change	RTEs T_13 P-Value	CD4 ST2 Tregs T_14 Average	CD4 ST2 Tregs T_14 Log2 Fold Change	CD4 ST2 Tregs T_14 P-Value
ENSMMUG00000044652	SIGLEC6	0.321529	5.57406	5.39726e-53	0.000463676	-5.0642	1.61436e-10	0.00158305	-3.84042	1.38941e-07	0.00194625	-3.64995	4.67944e-08	0.0107201	-1.01095	0.882476	0.120298	2.30291	0.301942	0.00425484	-2.2868	0.055927	0.0281643	0.180574	1	0.072698	1.58506	0.49573	0.00913664	-1.2475	0.827681	0	-4.60195	0.00123792	0	-2.39858	0.914195	0.00681427	-1.40211	1	0.00589086	-1.19207	1	0	-1.73625	1	0	-1.65595	1
ENSMMUG00000008341	ARHGAP24	0.293286	4.99236	6.70485e-42	0.00139103	-4.08634	4.78539e-09	0.00105537	-4.28871	2.36499e-08	0.00291938	-3.18683	3.73851e-07	0.0294802	0.248341	0.955467	0.463148	4.40155	2.48238e-08	0.0212742	-0.271774	1	0.00751047	-1.56899	0.664031	0.0223686	0.0358328	1	0.00228416	-2.61007	0.414038	0.0011615	-3.62768	0.00537711	0	-2.42795	0.918661	0	-3.02387	0.877058	0	-2.22516	1	0	-1.76562	1	0	-1.68532	1
ENSMMUG00000003061	CCDC80	0.118401	6.0364	1.06173e-37	0.0018547	-2.16473	0.00573033	0.000527683	-3.30325	0.000358608	0	-4.44925	1.16203e-05	0	-1.81025	0.60287	0.0060149	0.382791	1	0	-2.76043	0.0972128	0.00751047	0.0270285	1	0	-0.733799	1	0.00228416	-1.036	1	0	-3.06441	0.115485	0	-0.861046	1	0.00340714	-0.446162	1	0	-0.658251	1	0	-0.19871	1	0.0855566	3.45291	0.07321
ENSMMUG00000021330	KYNU	0.26613	4.44054	4.98491e-33	0.000463676	-5.15428	3.78952e-11	0	-5.94145	1.08599e-10	0.000973125	-4.4847	7.6247e-10	0.00804005	-1.42716	0.655668	0.0902236	1.79783	0.780581	0.00425484	-2.37734	0.0404218	0.0150209	-0.767943	1	0.503294	4.50023	9.83989e-12	0	-3.6742	0.173382	0	-4.69181	0.000716799	0.0153703	-0.477951	1	0.0204428	-0.25595	1	0	-2.28565	1	0	-1.82611	1	0.0427783	0.856681	0.792533
ENSMMUG00000054535	GAPT	0.118401	4.79762	4.22086e-31	0.00556411	-1.04925	0.109257	0.00263842	-2.01173	0.00340337	0.00291938	-1.91565	0.00220235	0.0160801	0.723341	0.677943	0.0541341	2.44712	0.41522	0.0156011	0.595997	0.566928	0.0131433	0.396551	1	0.0111843	0.542213	1	0	-2.37303	0.493055	0	-3.39064	0.0321758	0	-1.18727	1	0	-1.7832	0.984332	0	-0.984479	1	0	-0.524938	1	0	-0.444642	1
ENSMMUG00000017546	EMILIN2	0.122746	4.70942	1.11292e-30	0.000927351	-3.33876	1.40675e-05	0.00211073	-2.36898	0.000811958	0.00145969	-2.83437	5.54383e-05	0.0187601	0.837983	0.587046	0.0360894	1.81916	0.979095	0.00992795	-0.112197	1	0	-2.74827	0.374138	0.173357	4.13262	1.15462e-07	0	-2.45645	0.457405	0	-3.47406	0.0251106	0	-1.27069	1	0.00681427	-0.265348	1	0	-1.06789	1	0	-0.608354	1	0	-0.528058	1
ENSMMUG00000063261	PTAFR	0.123832	4.9115	5.03566e-30	0	-4.88214	9.24815e-07	0.000527683	-3.65736	3.99534e-05	0.000486563	-3.79255	5.86002e-06	0.0134001	0.465759	0.957572	0.0360894	1.87911	0.979095	0.00283656	-1.51026	0.309959	0	-2.69038	0.437229	0.218094	4.60982	1.294e-09	0.00228416	-1.39011	0.801479	0.0011615	-2.40772	0.150541	0	-1.21281	1	0	-1.80873	1	0	-1.01001	1	0	-0.550474	1	0	-0.470177	1
ENSMMUG00000008441	BANK1	1.57614	3.82624	5.03566e-30	0.130757	-0.716233	0.121895	0.0759864	-1.53668	0.000621673	0.0681188	-1.71427	4.96457e-05	0.393963	0.998193	0.233246	2.1774	3.58875	1.04263e-05	0.293584	0.569904	0.310368	0.221559	0.140487	1	0.0782901	-1.29415	1	0.013705	-3.71058	0.0398709	0.0569135	-1.87066	0.0529575	0.0358641	-2.33169	0.894429	0.0136285	-3.60714	0.477712	0.0176726	-3.13084	1	0.016185	-3.08682	1	0.00855566	-3.59197	1
ENSMMUG00000018630	SSPN	0.324787	4.16193	2.70673e-29	0.0417308	0.201158	0.734371	0.0342994	-0.122437	1	0.0262744	-0.553084	0.316938	0.00804005	-1.83692	0.473944	0.0240596	-0.330111	1	0.00141828	-3.79238	0.00229049	0.0469404	0.394485	0.964893	0	-2.76837	1	0.013705	-1.25817	0.824675	0	-5.09899	0.000197399	0	-2.89562	0.862883	0	-3.49154	0.764616	0	-2.69282	1	0	-2.23328	1	0	-2.15299	1
ENSMMUG00000039082	MAMU-DRA	35.6908	3.52088	2.99786e-25	0.771092	-2.93704	5.68513e-12	0.463306	-3.65668	6.02363e-14	0.757578	-2.95294	9.64446e-12	21.9976	2.21944	0.000718044	40.7329	3.09382	0.00120498	11.81	1.29257	0.0134177	2.22498	-1.24313	0.545359	72.6364	4.06424	7.4297e-11	0.5048	-3.38737	0.0482728	0.114988	-5.55787	4.86201e-10	0.210061	-4.60715	0.720955	0.0613284	-6.34791	0.0181055	0.129599	-5.27348	1	0.0971099	-5.63725	1	0.0598896	-6.25749	0.798676
ENSMMUG00000019371	ENSMMUG00000019371	8.63782	3.51078	8.72359e-25	0.243893	-2.54497	4.37861e-09	0.123478	-3.51722	6.69905e-13	0.180515	-2.97883	3.59146e-11	3.09542	1.36022	0.114046	7.7472	2.71077	0.0179412	1.94588	0.676543	0.276305	0.715372	-0.829128	0.975298	23.5653	4.5855	1.07192e-15	0.5048	-1.33311	0.696599	0.0638825	-4.35092	5.57179e-07	0.174197	-2.82728	0.849013	0.0204428	-5.74733	0.0463915	0.182617	-2.754	1	0.016185	-5.71178	1	0.077001	-3.89397	1
ENSMMUG00000046099	C19orf81	0.106452	4.3188	8.31676e-23	0.00602778	-0.969814	0.152728	0.000527683	-3.66582	2.81475e-05	0.00145969	-2.78404	0.000121673	0.0241202	1.22904	0.323718	0.0120298	0.613645	1	0.0312021	1.6004	0.0185166	0	-2.6988	0.433866	0	-1.09397	1	0	-2.40698	0.513313	0.0174225	0.707055	0.53943	0.00512344	-0.212809	1	0	-1.81714	1	0.00589086	-0.010014	1	0	-0.558886	1	0	-0.478589	1
ENSMMUG00000007354	NEK6	0.358461	3.58659	1.0711e-22	0.0324573	-0.704708	0.165174	0.0163582	-1.71964	0.000610414	0.0170297	-1.67676	0.000306129	0.104521	1.12244	0.224903	0.0541341	0.244301	1	0.0524763	0.0941512	0.941706	0.0582062	0.255793	1	0.0223686	-0.871303	1	0.0479674	-0.0131356	1	0.00929199	-2.34607	0.0272881	0.0153703	-1.32243	1	0.0476999	0.0101997	1	0.041236	-0.111798	1	0.016185	-1.07709	1	0.077001	0.753904	0.786415
ENSMMUG00000048521	PKIG	0.668041	3.41582	1.35726e-21	0.0194744	-2.52385	9.75543e-08	0.0121367	-3.16782	2.67884e-09	0.0189759	-2.55008	7.7594e-08	0.637844	2.88291	4.77896e-07	0.866146	3.2386	0.000419329	0.319113	1.83697	0.000124628	0.0413076	-1.25478	0.724604	0.0335529	-1.38196	1	0.0182733	-2.33043	0.335014	0.0058075	-3.93594	7.38064e-05	0.00512344	-3.32146	0.83914	0.00340714	-3.91738	0.457391	0.0530177	-0.788887	1	0.00809249	-2.65912	1	0.00855566	-2.57882	1
ENSMMUG00000001260	MS4A1	4.17118	3.35058	1.69553e-21	0.0102009	-6.14453	8.99418e-28	0.00580452	-6.86849	3.16557e-27	0.0661725	-3.4714	2.16165e-13	5.8746	3.52778	3.24676e-12	4.87809	3.02559	0.00143386	3.13723	2.59467	6.88454e-10	0.172741	-1.92644	0.365651	0.139804	-2.17062	1	0.013705	-5.37961	0.00139731	0.0174225	-5.2032	2.19011e-08	0.0563579	-3.41548	0.83283	0	-7.59805	0.00937537	0.0176726	-4.79887	1	0	-6.33979	1	0.0171113	-4.67422	0.921757
ENSMMUG00000017214	VAV2	0.144471	3.81524	2.11273e-21	0.00834616	-1.22198	0.0300658	0.010026	-0.926039	0.107674	0.0038925	-2.27393	0.000108373	0.0241202	0.522481	0.798624	0.0902236	2.41571	0.25275	0.0156011	-0.153776	1	0.0281643	0.7051	0.801862	0.0111843	-0.175504	1	0.00228416	-2.07875	0.519932	0.0104535	-0.731678	0.733	0.0563579	1.74561	0.651715	0.00340714	-1.48891	1	0	-1.69545	1	0	-1.23591	1	0.00855566	-0.150357	1
ENSMMUG00000005791	PIK3R6	0.162937	3.66157	5.70159e-21	0.019938	-0.159673	0.96172	0.0126644	-0.852039	0.126954	0.00583875	-1.9865	0.000214688	0	-3.10172	0.174738	0.0421043	1.11164	1	0	-4.0519	0.0029839	0.0431852	1.05977	0.441905	0.0111843	-0.431475	1	0.00228416	-2.33386	0.446008	0.02323	0.127207	1	0.0102469	-0.558722	1	0.00340714	-1.74403	0.987918	0	-1.94971	1	0	-1.49017	1	0	-1.40988	1
ENSMMUG00000001677	TPRN	0.148816	3.70364	6.89944e-21	0.0134466	-0.612678	0.307087	0.00527683	-1.94335	0.0009877	0.0038925	-2.37814	4.02209e-05	0.0643204	1.81754	0.0392731	0	-1.7665	1	0.0397118	1.10294	0.0869843	0.0600838	1.73294	0.0469387	0.00559215	-0.867382	1	0.00228416	-2.18039	0.503875	0.004646	-1.86127	0.160554	0.00512344	-0.994629	1	0.00340714	-1.59055	0.994013	0.0117817	-0.201956	1	0.00809249	-0.332293	1	0.0171113	0.337881	0.991603
ENSMMUG00000022583	GPR34	0.468172	3.43704	7.25776e-21	0.00278205	-4.65128	2.03859e-14	0	-7.25078	5.15676e-17	0.00243281	-4.79396	2.67464e-14	0.120601	0.841288	0.365612	0.120298	0.855976	1	0.0326204	-1.07949	0.336765	0.0356747	-0.926452	0.949796	0.0615137	-0.0700113	1	0.0525357	-0.365857	1	0.025553	-1.44631	0.216306	0.169074	1.33686	0.723407	0.0374785	-0.793181	1	0.106035	0.678486	1	0.0242775	-1.13121	1	0.0342227	-0.727576	1
ENSMMUG00000000912	CD86	0.836409	3.28369	1.25153e-19	0.0143739	-3.37118	1.239e-11	0.00738757	-4.26069	1.47759e-13	0.0238416	-2.6326	2.51254e-08	0.444883	1.83783	0.0116329	0.0180447	-2.4897	1	0.215578	0.750064	0.184374	0.0807376	-0.710946	1	1.83982	4.03505	3.90786e-10	0.130197	-0.00995371	1	0	-6.92832	1.8461e-08	0.117839	-0.122884	1	0.0170357	-2.73221	0.844784	0.100145	-0.339609	1	0	-4.06262	1	0.521895	2.0177	0.408594
ENSMMUG00000057987	SCIMP	0.315011	3.41844	6.5131e-19	0.0106645	-2.27379	1.33591e-05	0.00105537	-5.1018	7.20167e-12	0.00681188	-2.8899	1.19266e-07	0.294802	2.85549	4.48609e-06	0.0360894	-0.185025	1	0.212742	2.4513	1.61115e-07	0.0262866	-0.779269	1	0.44178	3.38509	1.8669e-05	0	-4.42366	0.0595287	0.0011615	-4.43919	0.00022946	0	-3.2379	0.841702	0.00340714	-2.83175	0.881315	0	-3.0351	1	0	-2.57556	1	0.00855566	-1.49319	1
ENSMMUG00000029799	MAMU-DRB1	29.4253	3.12011	1.43252e-18	2.21034	-1.31524	0.00112045	1.35562	-2.03591	2.25827e-06	1.27917	-2.13658	1.61042e-07	14.3756	1.58765	0.0456351	30.7602	2.69577	0.0179412	9.44432	0.977071	0.0824172	3.52241	-0.527823	1	78.0217	4.23719	2.14716e-12	2.23848	-1.19003	0.592902	0.299667	-4.14322	9.80381e-07	0.353518	-3.83109	0.816154	0.112435	-5.46954	0.0536808	0.748139	-2.75644	1	0.0890174	-5.71421	1	0.299448	-4.04848	0.992169
ENSMMUG00000015734	MAMU-DOA	0.132522	3.59349	3.7036e-18	0.0018547	-3.21917	1.87321e-06	0.00105537	-3.75047	9.55615e-07	0.00145969	-3.46531	5.64084e-07	0.0857606	2.38137	0.00213992	0.228566	3.84083	3.45742e-05	0.0425484	1.32911	0.0388211	0.0150209	-0.157889	1	0.167765	3.35575	0.000137975	0	-3.07875	0.311258	0.0011615	-3.09108	0.0225561	0	-1.89299	0.953566	0	-2.48891	0.943203	0	-1.69019	1	0	-1.23065	1	0	-1.15036	1
ENSMMUG00000008853	LST1	0.273734	3.28944	8.21333e-18	0	-6.7817	7.31445e-16	0.000527683	-5.56312	1.20859e-12	0.00340594	-3.68466	6.02524e-10	0.101841	1.31242	0.139026	0.348864	3.14081	0.00206457	0.0496398	0.239566	0.759303	0.00751047	-2.25894	0.335763	0.218094	2.42781	0.01843	0.00913664	-1.96713	0.499073	0.02323	-0.87747	0.558582	0.240802	2.58299	0.0196076	0.0476999	0.230609	1	0.0235634	-0.578572	1	0.0242775	-0.443234	1	0.0171113	-0.780245	1
ENSMMUG00000003373	TLR10	0.195524	3.3489	1.14616e-17	0.00973719	-1.73277	0.000955413	0.0110813	-1.51646	0.0039906	0.00924469	-1.79594	0.000331628	0.142041	2.39601	0.000634852	0.192477	2.79247	0.0248803	0.117717	2.19813	8.09197e-06	0.0150209	-0.874096	0.968425	0.123027	2.13134	0.0943973	0.00228416	-2.77513	0.313791	0	-4.79599	0.000373435	0.00512344	-1.58937	1	0	-3.18854	0.775049	0	-2.38982	1	0.00809249	-0.927037	1	0	-1.84999	1
ENSMMUG00000013836	WDFY4	0.279165	3.13864	2.42367e-16	0.0208654	-1.2828	0.00720318	0.011609	-2.11672	4.56155e-05	0.00973125	-2.38745	1.74513e-06	0.179561	2.05098	0.00459317	0.390969	3.18555	0.00120498	0.182958	2.18592	3.16302e-06	0.0469404	0.0420455	1	0.290792	2.73378	0.00243323	0	-4.41951	0.0406281	0.0034845	-3.43087	0.00141093	0	-3.23375	0.833356	0.00340714	-2.82759	0.817637	0	-3.03095	1	0.00809249	-1.56933	1	0	-2.49112	1
ENSMMUG00000052840	RAB31	0.316097	3.16391	2.59019e-16	0.0148376	-1.96099	7.14701e-05	0.00791525	-2.82161	4.5688e-07	0.0136238	-2.074	1.79767e-05	0.0134001	-1.75166	0.460871	0.102253	1.03814	1	0.0113462	-2.11126	0.0417111	0.0807376	0.667264	0.702478	1.33652	5.16772	1.59831e-20	0.013705	-1.76395	0.570443	0.0243915	-1.10113	0.409554	0	-3.39673	0.83283	0.00681427	-2.40397	0.939284	0	-3.19393	1	0.03237	-0.405018	1	0	-2.6541	1
ENSMMUG00000030590	TMEM273	0.432326	3.05735	2.85722e-16	0.015765	-2.41048	4.61408e-07	0.00422147	-4.18787	3.13932e-12	0.0111909	-2.88831	6.99676e-09	0.0107201	-2.53728	0.204131	0.396984	2.47212	0.0559664	0.0198559	-1.88943	0.0512358	0.0582062	-0.352017	1	0.0167765	-1.78405	1	0.0274099	-1.38487	0.694857	0.0011615	-5.11727	4.91952e-06	0.307407	2.09549	0.133803	0.272571	1.93635	0.0696082	0.0117817	-2.12484	1	0	-3.25286	1	0.282337	1.95832	0.45267
ENSMMUG00000008331	PLXNB2	0.217249	3.2101	3.0607e-16	0.00788248	-2.2802	1.68352e-05	0.00474915	-2.93447	8.74173e-07	0.00827156	-2.19908	1.72586e-05	0.209041	2.75872	1.32772e-05	0.210522	2.67431	0.0393714	0.165939	2.51941	4.85024e-08	0.0225314	-0.572092	1	0.0894744	1.43107	0.546923	0.013705	-1.19017	0.793072	0.0058075	-2.43295	0.0300993	0.0102469	-1.2379	1	0	-3.4243	0.688126	0	-2.62558	1	0.00809249	-1.16329	1	0	-2.08575	1
ENSMMUG00000012574	ITPR1	0.275906	3.10862	1.14444e-15	0.0115919	-2.15186	1.87181e-05	0.00791525	-2.65736	1.73677e-06	0.00729844	-2.79255	1.24147e-07	0.0428803	-0.0639692	1	0.174432	1.96559	0.469256	0.025529	-0.849429	0.521417	0.03943	-0.209705	1	0.0335529	-0.288715	1	0.0456832	0.0128596	1	0.0290375	-0.685902	0.721938	0.204938	2.20724	0.116027	0.0647356	0.530169	0.991406	0.0235634	-0.702775	1	0.016185	-0.98437	1	0.025667	-0.486953	1
ENSMMUG00000017436	ST3GAL6	0.117314	3.32723	1.69957e-15	0.0111282	-0.762944	0.184642	0.00580452	-1.67981	0.00406356	0.00583875	-1.69395	0.00174482	0.0589604	1.8252	0.0423606	0.0360894	1.20103	1	0.0850968	2.52215	4.19092e-07	0.0262866	0.634359	0.844718	0.0111843	-0.148837	1	0	-3.05753	0.313791	0.0034845	-2.05902	0.120061	0	-1.87177	0.947296	0.0102214	-0.451575	1	0	-1.66898	1	0.00809249	-0.204083	1	0	-1.12914	1
ENSMMUG00000013220	CYBB	0.520311	3.00327	1.89249e-15	0.0176197	-2.56043	9.11624e-08	0.00844293	-3.56565	1.56244e-10	0.00827156	-3.61731	1.06721e-11	0.487763	2.55479	3.56119e-05	0.787952	3.20518	0.000647225	0.429739	2.49154	9.87262e-09	0.146454	0.693627	0.643935	0.654282	2.92146	0.000388867	0.00456832	-3.81571	0.0544964	0.0011615	-5.41934	1.55732e-06	0	-4.21702	0.786377	0	-4.81294	0.239361	0	-4.01423	1	0	-3.55469	1	0	-3.47439	1
ENSMMUG00000009316	CXCR5	1.10145	2.94805	2.23179e-15	0.00741881	-4.9082	1.34839e-19	0.00474915	-5.46083	4.02476e-19	0.0145969	-3.9535	9.10507e-15	1.32929	2.93681	1.06456e-07	1.35335	2.83251	0.00571953	0.689284	1.9515	2.01696e-05	0.0976361	-1.05834	0.828712	0.0335529	-2.3966	1	0.150755	-0.421428	1	0.051106	-2.02414	0.0324739	0.204938	0.042959	1	0.0102214	-3.92858	0.383448	0.0176726	-3.12987	1	0.03237	-2.34791	1	0.0598896	-1.58809	1
ENSMMUG00000019392	PTP4A3	0.0836409	3.56959	1.64823e-14	0.00788248	-0.598142	0.443889	0.00263842	-2.0724	0.00301004	0.00437906	-1.43627	0.020266	0.0187601	0.863518	0.590251	0.186462	4.26815	5.82649e-06	0.0184376	0.77316	0.376706	0.00751047	-0.368456	1	0.0111843	0.482624	1	0	-2.43193	0.51764	0.002323	-1.84799	0.264628	0.00512344	-0.2379	1	0.00340714	-0.833823	1	0.00589086	-0.035105	1	0	-0.583832	1	0	-0.503536	1
ENSMMUG00000052011	TNFRSF13C	0.131436	3.24468	2.19504e-14	0.0129829	-0.761123	0.197279	0.00369378	-2.50536	8.48965e-05	0.007785	-1.51002	0.00470829	0.139361	2.95585	7.89913e-06	0.192477	3.34804	0.00190481	0.0680774	1.87052	0.000829283	0.00187762	-2.55793	0.351668	0	-1.95773	1	0	-3.27073	0.281348	0.0034845	-2.27445	0.0840299	0	-2.08498	0.989874	0	-2.6809	0.947477	0	-1.88218	1	0	-1.42264	1	0	-1.34234	1
ENSMMUG00000003683	CD40	1.1688	2.89288	2.19504e-14	0.0635236	-1.95474	9.29385e-06	0.0364101	-2.74895	1.90641e-08	0.0369788	-2.74345	2.8324e-09	1.47937	2.97519	6.65412e-08	1.32328	2.66612	0.0170147	0.87366	2.21778	4.82562e-07	0.144577	-0.613751	1	2.10265	3.4074	1.83525e-06	0.00685248	-4.64071	0.00908338	0.0104535	-4.33371	4.10289e-06	0.00512344	-4.45584	0.758334	0.00340714	-5.05177	0.14652	0	-5.25349	1	0	-4.79395	1	0.00855566	-3.71321	1
ENSMMUG00000006880	CD19	1.12209	2.87812	2.19504e-14	0.0996902	-1.21917	0.00505002	0.063322	-1.88513	3.77264e-05	0.0642263	-1.87814	1.0444e-05	1.57049	3.1396	3.45197e-09	1.61801	3.03208	0.00143386	0.988541	2.50363	2.4033e-09	0.0788599	-1.43919	0.602697	0.0559215	-1.81607	1	0.0182733	-3.41951	0.0630071	0.002323	-6.02485	1.10904e-08	0.0153703	-3.40598	0.83283	0	-6.00329	0.0591252	0	-5.20457	1	0	-4.74503	1	0.00855566	-3.66427	1
ENSMMUG00000063909	CBFA2T3	0.282424	2.8989	4.75882e-14	0.0547137	0.0554922	1	0.0358825	-0.619223	0.217612	0.0282206	-1.00036	0.0223394	0.160801	1.69072	0.0287025	0.102253	1.02868	1	0.146083	1.59883	0.00150225	0.0957585	0.91418	0.470902	0.178949	1.82594	0.174445	0.00228416	-3.58989	0.0886173	0.0011615	-4.6075	4.70233e-05	0.00512344	-2.40414	0.866825	0.00340714	-3.00006	0.754256	0	-3.20319	1	0	-2.74365	1	0	-2.66335	1
ENSMMUG00000000168	MGLL	0.111883	3.28646	8.37134e-14	0.00231838	-2.88495	1.65237e-05	0.000527683	-4.27587	3.74448e-07	0.000973125	-3.82056	2.97138e-07	0.0804005	2.35205	0.00357169	0	-1.59535	1	0.0652408	2.10536	0.000170747	0.0225314	0.462124	1	0.0279608	0.911628	1	0.00685248	-0.997522	0.93648	0.0383295	1.24993	0.103629	0.0153703	0.188235	1	0	-2.4243	0.964322	0	-1.62558	1	0.00809249	-0.160527	1	0.00855566	-0.0802306	1
ENSMMUG00000017524	PIKFYVE	0.48012	2.83988	1.85088e-13	0.0273569	-1.90833	3.46221e-05	0.011609	-3.11565	5.64323e-09	0.0136238	-2.90996	4.11398e-09	0.238522	1.43028	0.0793082	0.583446	2.74444	0.0144646	0.143246	0.6743	0.245573	0.0563285	-0.70096	1	0.492109	2.48948	0.00755064	0.0662407	-0.457528	1	0.0522675	-0.841084	0.556519	0.0563579	-0.613006	1	0.11925	0.401835	1	0.0353451	-1.19314	1	0.0809249	-0.0772666	1	0.119779	0.454754	0.804402
ENSMMUG00000001342	IQSEC1	0.209645	2.96743	4.20849e-13	0.0166923	-1.29649	0.0102224	0.0110813	-1.87068	0.000459044	0.0107044	-1.93908	0.000102399	0.0857606	1.24766	0.174191	0.240596	2.76496	0.0266932	0.0496398	0.431186	0.548712	0.0150209	-1.21895	0.790382	0.190133	2.41445	0.0243832	0.057104	0.648263	0.709602	0.0150995	-1.29426	0.328397	0.0358641	0.0861022	1	0.0817713	1.17884	0.796961	0.0176726	-0.721445	1	0.03237	0.0626026	1	0.00855566	-1.18675	1
ENSMMUG00000012677	KDM4B	0.362806	2.82544	4.2411e-13	0.0324573	-1.23489	0.00768015	0.0211073	-1.85476	0.000142003	0.023355	-1.72119	0.000128144	0.318922	2.31724	0.000424866	0.276686	2.03701	0.330952	0.216997	1.78128	0.000281275	0.063839	-0.116229	1	0.0279608	-1.09677	1	0.0365466	-0.891842	0.930341	0.0522675	-0.431864	0.947488	0.0666047	0.00958316	1	0.0170357	-1.81994	0.983522	0.0294543	-1.02122	1	0.0566474	-0.143848	1	0.0342227	-0.745812	1
ENSMMUG00000002361	PALM2AKAP2	0.346512	2.85014	4.43233e-13	0.0361667	-0.979088	0.0392421	0.0290226	-1.29548	0.00650178	0.03114	-1.20157	0.00663383	0.308202	2.35559	0.000363416	0.61352	3.34485	0.000264944	0.262382	2.20819	1.76387e-06	0.0544509	-0.260459	1	0.0782901	0.321809	1	0.0182733	-1.73709	0.563124	0.002323	-4.34853	6.88805e-05	0.00512344	-2.73159	0.857979	0	-4.32899	0.381262	0	-3.53027	1	0	-3.07073	1	0	-2.99043	1
ENSMMUG00000012001	TCF4	0.796218	2.70945	6.7149e-13	0.162286	-0.015285	1	0.102898	-0.744393	0.102827	0.0744441	-1.25464	0.00217107	0.675365	2.16536	0.000781475	0.697729	2.14668	0.172216	0.571567	1.9952	9.32046e-06	0.291031	0.875879	0.45155	0.123027	-0.363921	1	0.00228416	-5.21314	0.00337179	0.00813049	-4.22714	6.13243e-06	0.0153703	-3.02618	0.83914	0.00340714	-4.6233	0.194575	0	-4.82518	1	0	-4.36564	1	0.00855566	-3.28475	1
ENSMMUG00000057586	S100A13	0.700628	2.72848	8.95659e-13	0.190571	0.501115	0.170614	0.10923	-0.433224	0.434016	0.0836888	-0.860672	0.0414407	0.611044	2.22545	0.000572402	0.0842086	-0.680868	1	0.276564	1.02555	0.0526749	0.217804	0.644364	0.664855	0.0279608	-2.11479	1	0.0228416	-2.54988	0.26003	0.018584	-2.93531	0.00130795	0.0153703	-2.82838	0.84633	0	-5.42637	0.109814	0.0117817	-3.04131	1	0	-4.16811	1	0	-4.08781	0.90665
ENSMMUG00000055885	ENSMMUG00000055885	0.707146	2.80055	8.95659e-13	0.00417308	-5.1353	2.76058e-18	0.00158305	-6.24515	8.15322e-19	0.0116775	-3.72158	1.79333e-12	0.763805	2.63271	1.7229e-05	0.372924	1.46043	0.866816	0.605605	2.38534	8.23044e-08	0.0619614	-1.16092	0.795832	2.87437	4.75858	1.9588e-16	0.00685248	-3.97789	0.0425284	0.0011615	-5.99691	1.52592e-07	0.0102469	-3.20788	0.843673	0.00681427	-3.8038	0.492161	0	-4.59146	1	0.00809249	-3.13121	1	0.00855566	-3.05092	1
ENSMMUG00000013596	CR1	0.526829	2.73758	1.1093e-12	0.00602778	-4.26334	3.44834e-15	0.0063322	-4.15486	4.5814e-13	0.00535219	-4.40645	4.01807e-15	0.426123	2.11322	0.00161577	0.619535	2.61789	0.0234043	0.431157	2.24998	3.59485e-07	0.0525733	-1.00701	0.862221	0.0391451	-1.27966	1	0.00456832	-4.0123	0.034101	0.0104535	-3.2865	0.000526087	0.0204938	-2.08774	0.932512	0.170357	0.709793	0.968148	0.00589086	-3.20963	1	0.03237	-1.4254	1	0	-3.67071	0.960351
ENSMMUG00000022372	CYB561A3	0.903756	2.69794	1.11075e-12	0.0394124	-2.41632	6.1026e-08	0.0311333	-2.73339	1.84471e-08	0.0248147	-3.07932	7.1986e-11	1.49277	3.28324	2.21654e-10	1.19095	2.75898	0.00840897	0.889261	2.55043	8.26071e-10	0.140821	-0.408309	1	0.173357	-0.0749776	1	0.0388307	-2.22547	0.334957	0.0313605	-2.60036	0.00377975	0.0819751	-1.12271	1	0.0306642	-2.48786	0.882944	0.0294543	-2.42821	1	0.03237	-2.23223	1	0.077001	-1.1493	1
ENSMMUG00000021111	SIGLEC10	0.23137	2.89217	1.65125e-12	0.00231838	-4.19674	2.79975e-11	0.00105537	-4.98719	1.63131e-11	0.00291938	-3.89095	2.99207e-10	0.546724	4.15724	1.2139e-16	0.433073	3.47055	0.000193831	0.174448	2.23748	3.42536e-06	0.00751047	-2.27028	0.355189	0.0111843	-1.40693	1	0.00228416	-3.30714	0.189815	0	-5.327	5.49989e-05	0.00512344	-2.12139	0.966235	0	-3.71955	0.663637	0	-2.92084	1	0	-2.4613	1	0	-2.381	1
ENSMMUG00000004690	TFEB	0.305235	2.77167	2.22742e-12	0.018547	-1.84989	0.000100419	0.0126644	-2.37395	4.38442e-06	0.0121641	-2.4509	5.2443e-07	0.292122	2.41514	0.000188309	0.156387	1.42643	0.921659	0.292166	2.5666	3.65555e-09	0.0713495	0.266356	1	0.0279608	-0.883647	1	0.0479674	-0.29607	1	0.018584	-1.69386	0.122356	0.046111	-0.267445	1	0.0272571	-1.01699	1	0.0294543	-0.808099	1	0.0242775	-0.936752	1	0.025667	-0.856456	1
ENSMMUG00000009113	CD74	98.4573	2.63912	2.33273e-12	10.684	-1.09106	0.00640269	7.51896	-1.612	0.000100419	7.14809	-1.70095	1.29938e-05	87.6634	2.18436	0.000837924	142.842	2.85842	0.00541701	51.2396	1.39561	0.00577073	11.2676	-0.924002	0.733987	241.022	3.71433	1.83744e-08	13.2915	-0.677479	0.884983	4.87481	-2.17414	0.00498543	2.6437	-3.00963	0.841702	0.964219	-4.47092	0.159735	7.03368	-1.59487	1	1.71561	-3.62803	1	3.57627	-2.57067	1
ENSMMUG00000056975	SHISAL2A	0.160764	2.94814	3.87756e-12	0.00139103	-4.22251	9.25423e-10	0.00158305	-4.00619	2.1441e-08	0.00340594	-3.12799	2.38793e-07	0.0187601	-0.488998	1	0.517282	4.42981	8.28063e-09	0.0070914	-1.86093	0.108016	0.0131433	-1.01737	0.932717	0.00559215	-1.43258	1	0.0365466	0.392503	0.900529	0.120796	2.34088	1.16951e-06	0.00512344	-1.55983	1	0.00340714	-2.15575	0.97446	0.0117817	-0.76875	1	0	-1.90081	1	0	-1.82051	1
ENSMMUG00000022193	FGD2	0.0955896	3.01708	7.87468e-12	0.0018547	-3.09655	4.71654e-06	0.00211073	-2.88024	2.83414e-05	0.00194625	-3.01543	3.74582e-06	0.0482403	1.6334	0.0885882	0.114283	2.89582	0.0326255	0.0070914	-1.05775	0.425664	0.00375524	-1.65335	0.639491	0.503294	5.50023	2.00882e-21	0	-2.95799	0.315061	0.006969	-1.13348	0.46576	0	-1.77224	1	0.0102214	-0.350881	1	0	-1.56944	1	0	-1.1099	1	0.025667	0.987673	0.808739
ENSMMUG00000049500	TREML2	0.322615	2.6939	1.38088e-11	0.00973719	-2.91625	9.05174e-09	0.00791525	-3.16832	1.05784e-08	0.00486563	-3.85151	8.67987e-12	0.356442	2.58891	2.87744e-05	0.336835	2.41298	0.0836851	0.297839	2.43056	3.92888e-08	0.0619614	-0.0783705	1	0.240462	1.91367	0.127048	0.0159891	-1.91293	0.49393	0.011615	-2.46667	0.0142911	0.00512344	-2.736	0.8531	0.0136285	-2.00559	0.974796	0.082472	0.392888	1	0.0566474	-0.0648358	1	0.025667	-0.990434	1
ENSMMUG00000028855	KLF2	1.52617	2.57001	4.14451e-11	0.214218	-0.73709	0.102933	0.0997321	-1.89122	2.77158e-05	0.0783366	-2.2649	1.74586e-07	0.123281	-1.44549	0.55796	2.35183	2.9024	0.00309873	0.0453849	-2.90999	0.00138264	0.307929	-0.12689	1	0.0782901	-2.02614	1	0.685248	1.07393	0.313791	0.360065	0.106585	0.974611	0.245925	-0.435571	1	0.183985	-0.863072	1	0.194398	-0.764442	1	1.45665	2.15139	0.761968	0.607452	0.86908	0.780366
ENSMMUG00000056837	OTOS	0.0597435	3.36641	5.09098e-11	0.0125192	0.574884	0.327125	0.00422147	-1.07804	0.125622	0.00583875	-0.636915	0.387861	0.0375203	2.23199	0.0297331	0.0120298	0.956946	1	0.0156011	0.924834	0.324146	0.00938809	0.279008	1	0	-0.755173	1	0	-2.06818	0.625855	0	-3.08579	0.0849236	0	-0.88242	1	0	-1.47834	1	0	-0.679624	1	0	-0.220084	1	0	-0.139787	1
ENSMMUG00000049727	DUSP4	0.56702	2.56762	7.99109e-11	0.0287479	-2.28142	5.92757e-07	0.0121367	-3.48876	5.94561e-11	0.0102178	-3.75107	5.02418e-13	0.0294802	-1.99446	0.334098	0.0240596	-2.08078	1	0.0269473	-2.20135	0.0192332	0.206538	0.766997	0.567453	0.072698	-0.694036	1	0.10964	-0.171748	1	0.0360065	-1.8177	0.0695004	0.184444	0.599113	0.851511	0.419078	1.81932	0.102112	0.0589086	-0.96878	1	0.0809249	-0.50924	1	0.333671	1.45662	0.737061
ENSMMUG00000050263	ENSMMUG00000050263	0.053226	3.27597	8.02225e-11	0.0166923	1.25331	0.0084827	0.00685988	-0.260792	0.881945	0.00340594	-1.27798	0.0462214	0.00536004	-0.113398	1	0.0120298	1.06884	1	0	-2.67162	0.0862022	0.0150209	1.01475	0.70044	0	-0.64499	1	0	-1.95799	0.664347	0.004646	-0.607133	0.907451	0	-0.772237	1	0	-1.36816	1	0.00589086	0.442054	1	0	-0.109901	1	0	-0.0296046	1
ENSMMUG00000041688	ENSMMUG00000041688	0.186834	2.78278	9.96102e-11	0.00231838	-3.96147	7.00929e-10	0.0031661	-3.5201	6.93766e-08	0.00875813	-2.18236	3.13808e-05	0.190281	2.53094	0.000240605	0.439088	3.75878	2.42453e-05	0.0992795	1.55756	0.0049985	0.0131433	-1.34935	0.74864	0.654282	4.46674	8.60539e-12	0.00228416	-3.07347	0.261999	0.0011615	-4.09108	0.00108273	0.0102469	-1.30011	1	0	-3.48628	0.758867	0	-2.68756	1	0	-2.22802	1	0	-2.14772	1
ENSMMUG00000046004	UTS2B	0.126004	2.76926	1.05504e-10	0.0435855	0.986628	0.00975355	0.0348271	0.560734	0.179019	0.0384384	0.744012	0.0457293	0	-3.28332	0.150779	0.0180447	-0.0894039	1	0	-4.2335	0.00153176	0.0168986	-0.454429	1	0	-2.20687	1	0	-3.51987	0.181111	0	-4.53748	0.000914075	0	-2.33412	0.89683	0	-2.93004	0.850562	0.00589086	-1.12744	1	0	-1.67178	1	0	-1.59148	1
ENSMMUG00000008828	BEND5	0.181403	2.70626	1.23685e-10	0.0477586	0.428799	0.315974	0.0300779	-0.338354	0.653741	0.0306534	-0.313896	0.655057	0.0857606	1.28064	0.156925	0.234581	2.76	0.0247617	0.0283656	-0.354595	1	0.0525733	0.554782	0.831901	0.0111843	-1.18341	1	0.0114208	-1.48851	0.697109	0.016261	-1.16021	0.380207	0.00512344	-1.89824	1	0.00340714	-2.49417	0.922457	0.00589086	-1.69545	1	0.0566474	0.779916	1	0	-2.15823	1
ENSMMUG00000014254	TLR7	0.0553985	3.20702	1.26468e-10	0.0162286	1.06178	0.027249	0.0126644	0.601473	0.267489	0.00340594	-1.38316	0.0292992	0	-1.82098	0.573446	0.0120298	0.967753	1	0.00283656	-1.16466	0.46505	0.0150209	0.908708	0.737767	0.0111843	0.86197	1	0	-2.05753	0.60611	0	-3.07514	0.0687697	0	-0.871772	1	0	-1.46769	1	0	-0.668977	1	0	-0.209437	1	0	-0.12914	1
ENSMMUG00000019892	MYOM1	0.0401911	3.75451	1.47242e-10	0.000463676	-2.74969	0.00639066	0	-3.55175	0.00141754	0.000973125	-2.06498	0.0193316	0.00536004	0.574012	1	0.0060149	1.15267	1	0.00425484	0.0577278	1	0.00187762	-0.557934	1	0.0503294	3.52494	0.00755064	0	-1.28449	0.868186	0.0150995	1.76464	0.0696058	0	-0.0987375	1	0.00340714	0.323718	1	0	0.104058	1	0.016185	2.18555	1	0.00855566	1.66227	0.858666
ENSMMUG00000056332	ENSMMUG00000056332	0.766889	2.5411	1.75879e-10	0.00927351	-4.35853	1.75306e-16	0.00422147	-5.37151	6.20263e-18	0.0107044	-4.145	5.80026e-15	1.70717	3.69596	9.82396e-14	0.673669	2.02583	0.293717	1.18284	3.29361	1.39269e-17	0.0788599	-1.12006	0.805712	0.603952	1.86566	0.122146	0.00456832	-4.69267	0.0110081	0.004646	-4.97216	8.62207e-07	0.0153703	-3.0913	0.84342	0	-5.68894	0.0988244	0.00589086	-3.88965	1	0.016185	-2.84457	1	0	-4.35039	0.92534
ENSMMUG00000009862	RUBCNL	0.402997	2.56001	3.04782e-10	0.0102009	-3.27388	1.53281e-10	0.00738757	-3.68315	9.75609e-11	0.00583875	-4.02702	6.10885e-13	0.745045	3.36594	2.62377e-10	0.733818	3.16384	0.00103149	0.555965	3.07855	2.59234e-14	0.0901257	0.0383973	1	0.145396	0.758503	1	0	-5.33827	0.00908212	0.0127765	-2.75877	0.00486345	0	-4.15251	0.807817	0.00340714	-3.74733	0.516774	0	-3.94971	1	0	-3.49017	1	0.00855566	-2.40878	1
ENSMMUG00000013250	CCL20	0.0162937	-6.84436	3.13954e-10	0.015765	-7.07726	8.99418e-28	0.00527683	-8.53206	8.14051e-29	0.0569278	-5.2384	7.52573e-19	0.0241202	-6.16581	0.00640091	0.0721788	-4.6049	1	0.00850968	-7.63072	3.40781e-09	0.304174	-2.65931	0.236408	0.20691	-3.16188	1	0.28552	-2.74089	0.325988	0.0197455	-6.57155	4.54207e-09	0.558455	-1.7519	1	0.354342	-2.4152	0.982695	0.377015	-2.31047	1	0.00809249	-6.87661	1	10.1983	2.48808	0.295891
ENSMMUG00000021834	C1H1orf127	0.0423636	3.38794	3.37377e-10	0.00973719	0.766327	0.202227	0.00422147	-0.537474	0.548611	0.0038925	-0.672666	0.392771	0.00804005	0.716677	0.938841	0	-0.146889	1	0.00141828	-1.2642	0.416718	0.00751047	0.525834	1	0.0503294	3.21127	0.0118112	0	-1.56568	0.781345	0.0011615	-1.56818	0.44873	0	-0.379919	1	0	-0.975842	1	0	-0.177124	1	0	0.282416	1	0	0.362713	1
ENSMMUG00000014293	PLA2G4C	0.0792959	2.97907	3.3872e-10	0.0102009	-0.518153	0.488503	0.0126644	-0.166354	1	0.00924469	-0.661144	0.273691	0.00536004	-0.880301	1	0.0240596	1.05264	1	0.00992795	-0.380845	1	0.0112657	-0.158664	1	0.173357	3.8245	4.31248e-06	0.00456832	-1.11685	0.871231	0.0034845	-1.71257	0.284347	0	-1.52967	1	0.0136285	0.22369	1	0.00589086	-0.320082	1	0	-0.867331	1	0.0171113	0.811539	0.876136
ENSMMUG00000011303	BCL11A	0.149902	2.67799	3.56472e-10	0.00417308	-2.96573	2.64849e-07	0.000527683	-5.09659	1.35813e-10	0.00291938	-3.40869	1.89233e-08	0.209041	2.97465	1.0381e-06	0.234581	3.03549	0.00571953	0.192886	3.05496	1.35666e-12	0.0187762	-0.633279	1	0.218094	2.9297	0.00109457	0.00228416	-2.82934	0.288767	0.002323	-3.25885	0.00563007	0	-2.64671	0.853142	0	-3.24263	0.764616	0	-2.44391	1	0	-1.98437	1	0	-1.90407	1
ENSMMUG00000062037	SNN	0.0955896	2.98232	3.57472e-10	0.00278205	-2.62272	0.00010174	0.00211073	-2.90332	5.95153e-05	0.00145969	-3.36615	2.526e-06	0.0857606	2.49287	0.00194957	0.108268	2.79118	0.0925956	0.0482215	1.64052	0.0087106	0.00938809	-0.659113	1	0.072698	2.21483	0.163258	0.00685248	-0.963708	0.995269	0.0174225	0.0887865	1	0.00512344	-0.78931	1	0	-2.39088	0.979316	0.00589086	-0.586515	1	0.0647399	2.08311	1	0	-1.05232	1
ENSMMUG00000013602	CR2	0.355202	2.51667	8.52748e-10	0.00880984	-3.32599	1.4856e-10	0.00105537	-5.86758	4.51044e-16	0.00535219	-3.99172	1.39734e-12	0.490443	2.81506	1.79984e-06	0.781937	3.43258	9.88918e-05	0.380099	2.54107	5.38952e-09	0.0206538	-1.88109	0.427867	0.0279608	-1.28365	1	0.00228416	-4.18651	0.0376439	0.0104535	-2.87238	0.00365575	0	-4.00197	0.810228	0.0613284	-0.327827	1	0.0235634	-1.47236	1	0.0242775	-1.33597	1	0.00855566	-2.25812	1
ENSMMUG00000012109	TSPAN33	0.0847271	2.81036	8.52748e-10	0.0143739	-0.212479	0.89908	0.0094983	-0.83293	0.153079	0.00875813	-0.968121	0.0736159	0.0455603	1.58656	0.105295	0.0902236	2.58632	0.150887	0.0411301	1.45099	0.0198003	0.0225314	0.557543	0.926694	0.0671058	2.16237	0.156273	0	-2.92323	0.348278	0.011615	-0.421536	0.995717	0	-1.73747	1	0	-2.33339	0.970732	0	-1.53468	1	0	-1.07514	1	0.025667	1.02286	0.806125
ENSMMUG00000005181	RAB3C	0.0347598	3.51703	1.1267e-09	0.00324573	-0.551749	0.612111	0.00211073	-1.07579	0.223527	0.00145969	-1.55308	0.0524225	0.0107201	1.42802	0.42337	0.0060149	1.22862	1	0.0212742	2.39876	0.00110504	0.0150209	1.8313	0.267646	0	0.103471	1	0	-1.20953	0.845034	0	-2.22714	0.273333	0	-0.0237754	1	0	-0.619698	1	0	0.17902	1	0	0.63856	1	0	0.718857	1
ENSMMUG00000020289	CD83	9.3504	2.40865	1.22626e-09	1.20324	-1.00442	0.0132238	0.872788	-1.48183	0.00035314	0.768282	-1.6874	1.78303e-05	2.48438	0.154041	1	6.35174	1.52991	0.90215	1.37857	-0.725786	0.42544	1.31621	-0.787176	0.999232	14.383	2.77821	0.000987871	1.67201	-0.431622	1	1.53202	-0.573921	0.65205	3.17653	0.509885	0.8531	1.9591	-0.196578	1	2.69212	0.266144	1	0.45318	-2.29841	1	0.633119	-1.82139	1
ENSMMUG00000018724	IL22	0.0401911	-6.72048	1.30018e-09	0.0459039	-6.68624	1.522e-25	0.0390486	-6.88556	2.99686e-23	0.0150834	-8.25061	5.00864e-30	0.0348402	-6.80469	0.00463527	0.0842086	-5.52289	1	0.252454	-4.07442	0.000372247	2.18179	-0.928789	0.858801	0.0447372	-6.36579	0.940248	0.111924	-5.20387	0.0194712	0.0638825	-6.05784	7.73374e-08	50.0099	3.84684	1.50752e-06	4.09538	0.0026331	1	2.84528	-0.529797	1	0.03237	-6.67879	1	4.23505	0.045665	0.832646
ENSMMUG00000061466	INHBA	0.0412773	4.01438	1.34425e-09	0	-3.67374	0.002863	0.000527683	-2.43779	0.0239889	0.000486563	-2.57298	0.0124194	0	-0.953618	1	0.0180447	2.28833	1	0	-1.9038	0.365539	0.00187762	-0.462356	1	0.145396	5.50222	5.294e-09	0	-1.19017	1	0	-2.20778	0.405043	0	-0.00441011	1	0	-0.600333	1	0	0.198385	1	0	0.657926	1	0	0.738222	1
ENSMMUG00000040935	MS4A7	0.0684335	2.93312	1.62304e-09	0	-5.01887	1.37456e-07	0	-4.80256	9.24266e-07	0.00145969	-2.91454	4.15335e-05	0.115241	3.53536	3.40159e-08	0.0842086	2.90202	0.0666909	0.0368753	1.72069	0.00675997	0	-2.82712	0.364178	0.201317	4.29382	1.72624e-08	0.00228416	-1.52761	0.750968	0	-3.55291	0.0280815	0	-1.34955	1	0	-1.94547	0.990861	0	-1.14675	1	0	-0.68721	1	0	-0.606913	1
ENSMMUG00000011789	HHEX	0.118401	2.67464	1.828e-09	0.00741881	-1.82803	0.000883928	0.00369378	-2.73581	1.25423e-05	0.00486563	-2.39946	1.78315e-05	0.222442	3.50349	9.16028e-10	0.168417	2.89517	0.0208434	0.124809	2.66245	1.77824e-08	0.0319195	0.45031	0.973719	0.00559215	-1.17946	1	0	-3.49641	0.20888	0.004646	-2.17624	0.0807934	0	-2.31066	0.896227	0	-2.90658	0.892004	0	-2.10786	1	0	-1.64832	1	0	-1.56802	1
ENSMMUG00000002648	ICOS	0.0260699	-5.09591	2.03188e-09	0.0213291	-5.54587	7.74755e-27	0.010026	-6.56527	5.24696e-28	0.01557	-5.97652	1.08335e-27	0.0321602	-4.68374	0.00602536	0.0180447	-5.20296	0.979599	0.0992795	-3.17805	0.000317155	0.330461	-1.42629	0.581675	0.0894744	-3.21981	1	0.758341	-0.20473	1	0.341481	-1.40155	0.164388	2.48999	1.54739	0.463731	1.37308	0.672191	0.963854	2.14427	1.31991	1	0.428902	-1.01311	1	2.30147	1.41381	0.724373
ENSMMUG00000018192	RORA	0.00325874	-5.82647	2.28602e-09	0.0037094	-6.0176	8.53621e-25	0.0031661	-6.1647	3.18196e-22	0.00437906	-5.78404	6.08308e-23	0.0187601	-3.46783	0.0545621	0	-5.28857	0.968056	0.025529	-3.16538	0.000589382	0.0901257	-1.36389	0.62245	0.0111843	-3.80854	0.875043	0.269531	0.238588	0.920393	0.065044	-1.86804	0.0473061	1.30135	2.58515	0.00621738	0.89267	2.03748	0.0270581	0.75403	1.74797	1	0.0809249	-1.39557	1	0.45345	0.998659	0.780366
ENSMMUG00000063583	ENSMMUG00000063583	0.0423636	-5.60696	2.28602e-09	0.0588868	-5.2877	6.8965e-23	0.033244	-6.07457	8.14298e-24	0.06228	-5.1953	2.30359e-21	0.0241202	-6.25151	0.00152188	0.0300745	-5.80644	1	0.22267	-3.21249	0.000970592	0.664677	-1.61293	0.572877	0.587176	-1.7643	1	5.92054	1.66446	0.0598533	2.95602	0.61791	0.474193	0.77364	-1.36925	1	0.173764	-3.51763	0.644599	11.0689	2.55086	0.279422	0.3237	-2.60281	1	5.1334	1.37921	0.752973
ENSMMUG00000043304	FCER2	0.56702	2.54047	2.28602e-09	0.187325	0.686728	0.0667073	0.0770418	-0.79397	0.118399	0.0583875	-1.23165	0.00647776	0.369843	1.6224	0.045406	2.2195	4.42449	1.76637e-09	0.161684	0.378831	0.544149	0.0281643	-2.12428	0.374138	0.0335529	-1.71911	1	0.00913664	-3.5191	0.119564	0.0058075	-4.2729	5.76223e-05	0	-4.65837	0.80796	0.0136285	-2.92926	0.881315	0	-4.45557	1	0.00809249	-2.99526	1	0	-3.91574	1
ENSMMUG00000054501	ENSMMUG00000054501	0	-7.44373	2.84101e-09	0.00139103	-6.80525	1.21347e-22	0.00263842	-6.00286	3.76139e-18	0.000973125	-7.13972	2.84354e-22	0	-6.08679	0.0065479	0	-4.90456	1	0.00141828	-6.03642	1.39596e-06	0.1258	-0.489991	1	0	-5.01034	0.78392	0.998178	2.71726	5.12409e-06	1.3183	3.6377	3.52848e-22	0.0204938	-2.81344	0.884477	0.0102214	-3.73184	0.633349	0.371124	1.10064	1	0.299422	0.793378	1	0.051334	-1.58426	1
ENSMMUG00000012840	HVCN1	0.605039	2.39366	4.29803e-09	0.119165	-0.332642	0.610439	0.0960384	-0.668169	0.166631	0.0822291	-0.919212	0.0304721	0.718245	2.45616	7.50919e-05	1.18494	3.14262	0.000834136	0.459522	1.82261	0.000122799	0.116412	-0.316926	1	0.0671058	-1.02323	1	0.0182733	-2.86946	0.182244	0.0789819	-0.907304	0.498362	0.00512344	-3.85835	0.821447	0.00340714	-4.45427	0.278047	0.0294543	-2.06789	1	0.00809249	-3.19602	1	0	-4.11639	0.941753
ENSMMUG00000061579	ZNF296	0.27482	2.4302	4.57869e-09	0.0472949	-0.515878	0.335094	0.0232181	-1.589	0.00091941	0.0243281	-1.5341	0.000548787	0.396643	2.81679	1.63373e-06	0.156387	1.33187	0.979095	0.258127	2.22517	9.9971e-07	0.0431852	-0.553303	1	0.0950666	0.627234	1	0.0296941	-1.05447	0.843858	0.037168	-0.805679	0.589954	0.0204938	-1.36785	1	0.00681427	-2.70376	0.850285	0.0176726	-1.48849	1	0	-3.03349	1	0.00855566	-1.95168	1
ENSMMUG00000022626	MAMU-DMB	3.26091	2.3442	4.65701e-09	0.536936	-0.666353	0.113386	0.391541	-1.14668	0.00741949	0.393629	-1.14856	0.00387343	3.89943	2.42364	9.08271e-05	5.11868	2.75111	0.0067352	2.71459	1.93411	2.64355e-05	0.467527	-0.805472	0.980624	5.68162	2.92258	0.000292732	0.242121	-1.75569	0.497923	0.119634	-2.81469	0.000877683	0.16395	-2.27608	0.895073	0.0306642	-4.59728	0.152988	0.0647994	-3.53529	1	0.0404625	-4.07648	1	0.136891	-2.49234	1
ENSMMUG00000018298	KLRD1	0.00325874	-5.85223	5.35895e-09	0.00463676	-5.75305	5.83532e-23	0.00211073	-6.67675	1.08477e-22	0.00827156	-4.95849	5.21812e-19	0	-6.49654	0.00145454	0	-5.31431	1	0.0212742	-3.44044	0.000357366	0.140821	-0.745276	1	0.0223686	-3.09649	1	1.42075	2.83681	1.43995e-07	0.761943	1.91331	2.71331e-05	0.046111	-2.22164	0.924832	0.00681427	-4.55746	0.235402	2.0618	3.26511	0.000586706	0.0566474	-1.88207	1	0.0598896	-1.80178	1
ENSMMUG00000043332	ENSMMUG00000043332	0.0325874	-4.83537	5.65187e-09	0.0375577	-4.78962	5.06224e-23	0.0153028	-6.02966	1.93064e-26	0.0238416	-5.42569	2.01771e-25	0.0670005	-3.73274	0.0272393	0.0481192	-4.08287	1	0.0624043	-3.88943	1.40806e-05	0.59896	-0.60714	1	0.0503294	-4.03654	0.750042	2.00778	1.20807	0.202936	0.637663	-0.525645	0.813443	0.835121	-0.111266	1	2.20101	1.32721	0.451989	2.26209	1.3473	1	2.16879	1.27662	1	4.57728	2.38156	0.122935
ENSMMUG00000001676	IL7R	0.0738647	-4.81206	5.79042e-09	0.0510043	-5.48725	2.60755e-27	0.0205796	-6.74697	6.79919e-30	0.0253013	-6.47552	7.58966e-31	0.0884406	-4.47793	0.00810993	0.0781937	-4.57679	1	0.190049	-3.43371	0.00010461	0.368013	-2.46356	0.129916	1.53784	-0.3683	1	2.28873	0.217283	1	2.11741	0.105423	1	6.37869	1.72861	0.44501	4.23507	1.13026	0.813504	5.71413	1.55741	1	2.63815	0.413976	1	2.20736	0.154515	0.828807
ENSMMUG00000015903	CTLA4	0.00977621	-5.4246	5.79042e-09	0.00510043	-6.52431	1.24874e-27	0.00580452	-6.30799	8.18918e-24	0.00437906	-6.70666	4.86333e-27	0.00804005	-5.39095	0.00422985	0	-6.20939	0.901628	0.0510581	-3.12423	0.000852809	0.418709	-0.0615996	1	0.0279608	-3.72908	0.998037	0.169028	-1.38262	0.693833	0.0545905	-3.05021	0.000647793	0.143456	-1.57812	1	0.405449	-0.104438	1	0.176726	-1.27866	1	0.550289	0.343817	1	2.7207	2.69097	0.0560615
ENSMMUG00000001535	GRHL1	0.10428	2.63463	6.3814e-09	0.0204017	-0.127251	1	0.0147751	-0.623606	0.291772	0.00827156	-1.49864	0.00396523	0.144721	2.93391	6.15513e-06	0.0120298	-0.330111	1	0.0936064	2.33283	3.86649e-06	0.0131433	-0.603449	1	0.0167765	-0.016438	1	0	-3.34266	0.23412	0.0011615	-3.35588	0.0101974	0.0153703	-0.143685	1	0.00681427	-1.15906	1	0	-1.95411	1	0	-1.49456	1	0	-1.41427	1
ENSMMUG00000050761	ENSMMUG00000050761	0.0825546	2.83477	7.12495e-09	0.00788248	-1.07572	0.0787906	0.00263842	-2.52099	0.000324504	0.0038925	-2.05244	0.000881628	0.00536004	-1.03572	0.947925	0.264656	4.33747	8.19132e-07	0.00141828	-2.57699	0.0570721	0.00187762	-2.15517	0.535266	0.0615137	2.09707	0.235605	0.0114208	-0.253733	1	0.0197455	0.390241	0.792119	0.00512344	-0.6776	1	0.00681427	-0.682434	1	0.0235634	0.86558	1	0.03237	1.32512	1	0.0171113	0.656121	0.902926
ENSMMUG00000053130	CXCL11	0.315011	3.47275	7.24011e-09	0.00231838	-4.2802	5.6082e-06	0	-6.65948	1.00342e-07	0.000486563	-5.79255	7.41873e-08	0	-4.15568	0.581302	0	-2.97344	1	0	-5.10586	0.0242947	0.0131433	-1.66914	1	1.82863	6.22224	3.47886e-16	0.00913664	-2.0618	1	0.0011615	-4.40772	0.0488449	0	-3.20647	1	0.00340714	-2.80027	1	0.0117817	-1.41447	1	0	-2.54413	1	0	-2.46384	1
ENSMMUG00000008125	IRF8	2.3691	2.32767	7.32319e-09	0.0737244	-3.19662	1.02538e-12	0.0464361	-3.83849	1.81091e-14	0.0515756	-3.70492	4.9626e-15	3.06862	2.54171	2.60141e-05	1.18494	1.01962	1	2.39122	2.25709	2.30063e-07	0.388667	-0.618193	1	3.7747	2.76919	0.000570435	0.379171	-0.650087	1	0.718968	0.303744	0.717335	1.99302	1.79766	0.265433	0.0442928	-3.66234	0.410583	0.536068	-0.134352	1	0.0971099	-2.51117	1	0.0598896	-3.13214	1
ENSMMUG00000013773	CD40LG	0.00543123	-5.50908	9.23708e-09	0.00741881	-5.36586	3.68506e-22	0.00211073	-6.91933	4.04792e-24	0.0038925	-6.20511	4.31972e-24	0.0134001	-4.15214	0.0254962	0.0060149	-4.55628	1	0.0397118	-2.82114	0.00237747	0.0863704	-1.6963	0.47759	0.0223686	-3.33907	1	0.0456832	-2.57602	0.24905	0.027876	-3.34067	0.000200349	0.261296	-0.0710812	1	0.718906	1.41892	0.402572	0.041236	-2.58439	1	0.299422	0.133739	1	0.162558	-0.718371	1
ENSMMUG00000017609	CTSL	0.0249836	-4.91822	1.27388e-08	0.015765	-5.73562	9.36775e-27	0.00738757	-6.74436	1.57076e-27	0.0165431	-5.65449	3.99763e-25	0.0214401	-4.97832	0.004983	0.0180447	-4.96667	1	0.0638226	-3.56993	9.81952e-05	0.416831	-0.846943	0.964893	0.648689	-0.186976	1	0.0502515	-3.85936	0.0226559	0.04646	-4.04058	3.36037e-06	2.33629	1.69791	0.358472	2.14309	1.58936	0.218474	0.123708	-2.53508	1	0.0647399	-3.36677	1	1.57424	1.0986	0.780366
ENSMMUG00000001635	ZNF703	0.0749509	2.98379	1.28817e-08	0	-5.11534	3.1374e-07	0.000527683	-3.89182	1.83549e-05	0.00194625	-2.68328	0.000199014	0.0187601	0.655923	0.682734	0.198492	4.13322	5.90672e-05	0.0198559	0.665651	0.476817	0.00375524	-1.32419	0.880359	0.072698	2.58506	0.0761913	0.0205574	0.756252	0.740301	0.0127765	0.0167827	1	0.0102469	0.153381	1	0.0136285	0.308997	1	0.00589086	-0.236018	1	0	-0.783673	1	0.00855566	0.303819	1
ENSMMUG00000018473	SIRPG	0.0162937	-4.82945	1.48504e-08	0.00602778	-6.3857	6.78486e-29	0.00527683	-6.51794	1.79827e-26	0.00827156	-5.94115	2.78107e-26	0.0348402	-3.66558	0.0332529	0.0240596	-3.97068	1	0.0524763	-3.17008	0.000345327	0.180251	-1.38364	0.595602	0.0391451	-3.39776	0.982545	0.968484	1.11194	0.278262	0.484345	0.0687901	1	1.05031	1.20417	0.724445	1.44803	1.70539	0.126387	0.983773	1.10449	1	1.12486	1.29492	1	1.71969	1.91764	0.407802
ENSMMUG00000010647	ENSMMUG00000010647	0.19661	2.41517	1.51264e-08	0.0389487	-0.298069	0.69889	0.0168859	-1.56552	0.00162953	0.0321131	-0.602472	0.213338	0.195641	2.19616	0.00163412	0.216537	2.29438	0.170845	0.0765871	0.774132	0.202081	0.0225314	-0.977234	0.911596	0.296384	2.77203	0.00190948	0	-4.41117	0.0446029	0.0267145	-0.794905	0.613374	0.0102469	-1.63626	1	0.0238499	-0.806621	1	0.00589086	-2.02052	1	0.00809249	-1.56098	1	0.077001	0.858092	0.780366
ENSMMUG00000016552	INF2	0.0564848	2.87193	1.51383e-08	0.00278205	-1.92372	0.00451381	0.00158305	-2.54259	0.000782971	0.00291938	-1.84259	0.00375437	0.0402003	2.07593	0.0351105	0.0060149	0.12519	1	0.0297839	1.64615	0.0139543	0.00187762	-1.58541	0.733987	0.0559215	2.5629	0.0742112	0.00685248	-0.275335	1	0.0058075	-0.689486	0.820523	0.00512344	-0.10784	1	0	-1.71281	1	0	-0.91409	1	0.0647399	2.78938	0.817457	0	-0.374253	1
ENSMMUG00000017040	PRDM2	0.449706	2.3047	1.5361e-08	0.0584231	-1.06525	0.0161262	0.0374655	-1.71829	0.000184136	0.0296803	-2.07822	2.45963e-06	0.243882	1.15735	0.158677	0.270671	1.29808	0.955101	0.197141	0.857509	0.118864	0.0769823	-0.547326	1	0.111843	0.0389828	1	0.134765	0.275125	0.903269	0.113827	0.0154028	1	0.174197	0.661017	0.84633	0.0647356	-0.755452	1	0.129599	0.247529	1	0.12948	0.265717	1	0.188225	0.787365	0.780366
ENSMMUG00000051543	IFI30	8.73015	2.28668	1.58402e-08	2.09071	-0.10376	1	1.3229	-0.833314	0.0425594	1.01108	-1.25957	0.00100314	6.424	1.60052	0.0435561	10.1892	2.24903	0.170845	4.95121	1.24577	0.0181883	3.07178	0.48549	0.903448	27.5805	3.84404	3.37987e-09	0.212427	-3.41508	0.0443797	0.206747	-3.49968	2.95818e-05	0.548208	-2.0284	0.955598	0.279385	-3.00528	0.674812	0.117817	-4.19203	1	0.0404625	-5.54051	1	0.521895	-2.0885	1
ENSMMUG00000059937	ENSMMUG00000059937	0.0141212	-5.14686	1.64355e-08	0.0148376	-5.2693	8.4145e-23	0.00844293	-6.01303	4.99252e-23	0.00437906	-6.91513	5.51536e-28	0.0214401	-4.42833	0.0172741	0.0360894	-3.60905	1	0.0652408	-2.98642	0.00137167	0.114535	-2.16206	0.276408	0.190133	-1.38744	1	0.0205574	-4.51268	0.00967811	0.0824664	-2.67016	0.00299286	0.220308	-1.18278	1	2.50084	2.42552	0.00251302	0.141381	-1.79927	1	0.113295	-2.07865	1	10.5834	4.62925	6.61821e-10
ENSMMUG00000023573	FCMR	0.734302	2.2858	1.69508e-08	0.0959808	-1.07446	0.0135395	0.0612113	-1.739	0.000118817	0.0569278	-1.86136	1.16715e-05	0.0643204	-1.51129	0.521353	1.58793	3.21005	0.00031548	0.0297839	-2.64748	0.00387777	0.182129	-0.0295986	1	0.0447372	-1.91722	1	0.212427	0.199922	0.954161	0.0778204	-1.29888	0.237477	0.102469	-0.815738	1	0.1908	0.048084	1	0.0883628	-1.0079	1	0.582659	1.67188	1	0.077001	-1.1493	1
ENSMMUG00000021545	ZAP70	0.0108625	-4.91226	1.69508e-08	0.00510043	-6.14962	3.13617e-27	0.00369378	-6.51943	2.56543e-25	0.00729844	-5.65229	3.30496e-24	0.0375203	-3.10669	0.0767226	0.060149	-2.37308	1	0.0297839	-3.50229	0.000109274	0.174618	-0.96409	0.86227	0.0167765	-3.94034	0.779379	1.03929	1.71775	0.0165241	0.6818	1.10991	0.0468528	0.783887	1.24361	0.719161	0.698463	1.08312	0.724734	0.724575	1.12482	1	0.695954	1.0621	1	0.547562	0.71531	0.780366
ENSMMUG00000016914	DOK3	0.120573	2.48225	1.83645e-08	0.0278205	0.0152401	1	0.0205796	-0.461315	0.447256	0.01557	-0.901007	0.0624726	0.115241	2.19563	0.00287776	0.120298	2.22306	0.297468	0.086515	1.81277	0.000547892	0.0413076	0.651117	0.76944	0.0167765	-0.336595	1	0.00228416	-2.65667	0.328826	0.0127765	-1.05361	0.462345	0.00512344	-1.47091	1	0	-3.07036	0.803782	0.00589086	-1.26812	1	0.00809249	-0.808578	1	0	-1.7318	1
ENSMMUG00000003532	ENSMMUG00000003532	0.00651747	-5.26205	2.03722e-08	0.0018547	-7.11138	8.99418e-28	0.00158305	-7.21735	6.54705e-25	0.00340594	-6.35111	1.29954e-24	0.0107201	-4.39126	0.017825	0.060149	-2.06936	1	0.0170194	-3.96005	4.61525e-05	0.0995137	-1.46893	0.589489	0.0335529	-2.82866	1	2.13112	3.29785	2.89587e-11	0.882739	1.90587	2.47141e-05	0.14858	-0.848068	1	0.221464	-0.293392	1	2.70979	3.46164	8.11301e-05	1.88555	2.85357	0.101512	0.128335	-1.01739	1
ENSMMUG00000028928	ANKRD24	0.105366	2.73225	2.03722e-08	0.0115919	-0.953671	0.114109	0.00685988	-1.68854	0.0058069	0.00340594	-2.65928	2.61347e-05	0.142041	2.96633	2.65991e-05	0.0421043	1.16195	1	0.035457	0.81627	0.261668	0.0337971	0.751394	0.758391	0.268423	3.87554	2.29502e-06	0.00456832	-1.69496	0.712626	0	-4.30666	0.00508373	0	-2.1033	0.999768	0.00340714	-1.69466	1	0	-1.9005	1	0	-1.44096	1	0.025667	0.653055	0.844188
ENSMMUG00000059630	CYSTM1	1.22963	2.2496	2.35174e-08	0.0839253	-2.0938	7.47693e-07	0.0527683	-2.75278	3.87599e-09	0.0496294	-2.85905	1.48054e-10	0.351082	0.146995	0.901693	0.703744	1.16305	0.98761	0.341805	0.106551	0.879108	0.214048	-0.585651	1	0.788493	1.33197	0.425736	0.573324	0.881847	0.44786	0.594688	0.977276	0.100168	0.420122	0.411411	0.873418	0.224871	-0.498467	1	0.48305	0.614206	1	0.242775	-0.3633	1	0.487673	0.629172	0.780366
ENSMMUG00000017593	CD3E	0.101021	-4.45072	2.35977e-08	0.0561047	-5.43644	8.99418e-28	0.0311333	-6.24689	1.10352e-28	0.038925	-5.94813	3.12751e-29	0.128641	-4.03578	0.0145663	0.0962385	-4.38229	1	0.209905	-3.3768	9.53649e-05	1.17163	-0.863828	0.928487	0.100659	-4.32752	0.631524	6.63777	1.75921	0.0175429	4.49152	1.20432	0.03134	0.655801	-1.68629	1	4.49401	1.1301	0.796961	5.68468	1.46113	1	5.85087	1.49296	1	6.76753	1.70604	0.523642
ENSMMUG00000056408	IFNG	0.0249836	-5.94587	2.55631e-08	0.00788248	-7.72449	8.3333e-29	0.00685988	-7.871	3.13054e-26	0.0248147	-6.11062	6.43411e-22	0.00268002	-8.17534	0.000866418	0.0120298	-6.40807	1	0.138991	-3.48981	0.00163238	0.884358	-0.790034	1	0.0111843	-6.51385	0.838162	0.804025	-0.925254	1	0.281083	-2.48886	0.0245951	0.245925	-2.60835	1	0.74957	-1.01977	1	22.2203	4.1282	1.46742e-06	0.016185	-5.97876	1	0.470561	-1.67261	1
ENSMMUG00000002657	OLFM4	0.0152074	-6.11251	2.63756e-08	0.00880984	-7.0602	8.73075e-26	0.0063322	-7.46602	6.51274e-24	0.0437906	-4.78657	7.98663e-16	0.00268002	-7.66368	0.00202353	0.0240596	-5.15923	1	0.0921882	-3.56349	0.00159606	0.531366	-1.0158	0.996162	0.391451	-1.43104	1	0.0365466	-4.81137	0.0344149	0.0058075	-7.3325	2.17829e-09	16.1235	4.23316	5.99361e-09	6.7325	2.83541	0.00101025	0.0235634	-5.18947	1	0.0242775	-5.05195	1	0.00855566	-5.97184	1
ENSMMUG00000009204	SWAP70	1.30784	2.27457	3.00568e-08	0.0982992	-1.93017	6.4918e-06	0.0480192	-2.96162	7.42217e-10	0.0486563	-2.95947	8.79184e-11	2.58086	3.2189	1.14324e-09	1.28117	1.97925	0.291178	2.39264	3.36854	2.91785e-19	0.221559	-0.606833	1	0.296384	-0.161343	1	0.0205574	-3.92029	0.0222006	0.197455	-0.79388	0.565781	0.0204938	-3.736	0.816154	0.0170357	-4.0686	0.303098	0	-5.85631	1	0.03237	-3.07367	1	0.0684453	-2.1442	1
ENSMMUG00000052649	CD2	0.0228112	-4.62947	3.2878e-08	0.00556411	-6.75324	1.18249e-30	0.00791525	-6.23683	5.9853e-26	0.00875813	-6.12356	1.99461e-27	0.0455603	-3.56275	0.0392224	0.0180447	-4.55292	1	0.0567312	-3.32121	0.00018815	0.302296	-0.895397	0.91608	0.0782901	-2.74986	1	1.64916	1.65955	0.0234272	0.491314	-0.184976	1	0.958084	0.801623	0.83283	1.08347	0.992474	0.791337	1.14872	1.06599	1	0.914451	0.728905	1	1.64269	1.58303	0.630943
ENSMMUG00000064406	SMAGP	0.0879859	2.59824	3.29064e-08	0.00602778	-1.73375	0.00259314	0.0031661	-2.55435	8.06835e-05	0.00583875	-1.76487	0.00128117	0.0696805	2.0051	0.019696	0.120298	2.79147	0.0528069	0.0723322	2.14811	6.42856e-05	0.0150209	-0.205895	1	0.00559215	-0.807261	1	0.0548199	1.64633	0.124598	0.0174225	-0.0644133	1	0.00512344	-0.934508	1	0.00681427	-0.940343	1	0.0176726	0.278555	1	0.03237	1.06519	1	0	-1.19698	1
ENSMMUG00000008158	CD247	0.0184662	-4.62771	4.14982e-08	0.00788248	-5.99089	1.35068e-27	0.00369378	-6.94667	1.57076e-27	0.00875813	-5.83155	9.84456e-26	0.0160801	-4.63573	0.00713637	0.0240596	-3.93935	1	0.0397118	-3.5305	8.62508e-05	0.260989	-0.81302	0.969927	0.0503294	-3.04405	1	0.756057	0.767704	0.517466	1.15337	1.49168	0.00306127	1.41407	1.67967	0.358472	0.589434	0.389841	0.995478	0.836502	0.898603	1	1.26243	1.496	1	2.1218	2.26224	0.187393
ENSMMUG00000064781	CD7	0.0966758	-4.39516	4.2577e-08	0.105254	-4.41024	3.79185e-21	0.0464361	-5.5582	4.96955e-25	0.0554681	-5.3223	1.26419e-25	0.0964807	-4.32333	0.00942645	0.162402	-3.54365	1	0.207069	-3.27767	0.000165017	0.998893	-0.977649	0.852089	0.195725	-3.28645	1	1.48927	-0.386644	1	8.90289	2.57047	3.56328e-11	0.881232	-1.142	1	3.56727	0.906406	0.951343	2.85707	0.567106	1	7.61503	2.00523	1	8.90644	2.23636	0.307367
ENSMMUG00000010256	EGR2	0.135781	2.6913	4.5032e-08	0.00510043	-2.5411	5.8859e-05	0.00158305	-3.93797	4.01887e-07	0.00340594	-3.05912	2.79903e-06	0.0107201	-1.10874	0.991263	0.0541341	1.09112	1	0.0156011	-0.77116	0.72795	0.0187762	-0.478436	1	0.0447372	0.82979	1	0.0342624	0.371827	0.909163	0.039491	0.55353	0.590708	0.0256172	0.107011	1	0.00340714	-2.08785	0.994013	0.164944	2.66591	0.511215	0.03237	0.502807	1	0.0171113	-0.160849	1
ENSMMUG00000021892	CLEC17A	0.111883	2.64514	5.28467e-08	0.00788248	-1.67807	0.0048021	0.00685988	-1.84149	0.00248275	0.00486563	-2.33736	8.64138e-05	0.150081	2.88415	4.62461e-05	0.571416	5.02304	1.57322e-11	0.0567312	1.38244	0.0299325	0.00938809	-1.1222	0.943075	0.0167765	-0.110653	1	0.00685248	-1.42366	0.799255	0	-4.45365	0.00324226	0	-2.25028	1	0.00340714	-1.84209	1	0	-2.04749	1	0	-1.58795	1	0	-1.50765	1
ENSMMUG00000049812	GALR2	0.0836409	2.78342	5.3138e-08	0.0018547	-3.06122	2.72027e-05	0.00105537	-3.59374	1.1841e-05	0.00145969	-3.30797	6.48964e-06	0	-2.68668	0.34935	0.0240596	0.841138	1	0.00283656	-2.04012	0.152126	0.0131433	-0.173399	1	0.0167765	0.407478	1	0	-2.92323	0.456219	0.103373	3.19891	8.92384e-11	0.0153703	0.280231	1	0.0136285	0.0121855	1	0	-1.53468	1	0	-1.07514	1	0.0171113	0.601901	0.904237
ENSMMUG00000005352	USP36	1.2796	2.20667	6.50469e-08	0.240648	-0.567655	0.227945	0.0986768	-1.9225	1.48631e-05	0.070065	-2.44523	1.61241e-08	0.246562	-0.462393	1	0.589461	0.811811	1	0.180121	-0.941382	0.370045	0.339849	0.00434173	1	0.615137	0.874632	0.878075	0.25811	-0.399011	1	0.67367	1.07816	0.057106	0.409875	0.283974	0.911064	0.497442	0.567406	0.983522	0.447705	0.41253	1	0.663584	0.982087	1	0.179669	-0.871052	1
ENSMMUG00000011038	FZD2	0.0119487	5.48386	6.55468e-08	0	-1.37118	0.446074	0.000527683	-0.0553225	1	0	-1.29005	0.374707	0	1.34895	1	0	2.53118	1	0.00141828	1.4983	0.741059	0	0.820578	1	0.00559215	3.52494	0.946326	0	1.1124	1	0	0.0947853	1	0	2.29815	1	0	1.70223	1	0	2.50095	1	0	2.96049	1	0	3.04078	1
ENSMMUG00000007588	TUBB6	0.290027	2.2715	6.80123e-08	0.088562	0.300497	0.476958	0.0459084	-0.765816	0.11044	0.0433041	-0.86572	0.0475339	0.214401	1.60842	0.039494	0.270671	1.92546	0.436215	0.246781	1.90981	5.90389e-05	0.0920033	0.340657	0.9675	0.150988	1.07895	0.757366	0.0114208	-2.48586	0.307316	0.025553	-1.5422	0.161264	0	-3.89167	0.816154	0.00681427	-2.89999	0.772637	0.00589086	-2.68756	1	0	-3.22934	1	0	-3.14904	1
ENSMMUG00000017244	GPR171	0.0271561	-4.47731	6.96299e-08	0.0153013	-5.45214	9.08634e-26	0.00369378	-7.32762	3.51543e-29	0.00681188	-6.55475	4.21812e-29	0.0268002	-4.36388	0.0108663	0.0180447	-4.64224	1	0.070914	-3.09439	0.000458431	0.221559	-1.43875	0.572877	0.145396	-1.9893	1	1.11467	0.955797	0.384508	1.23351	1.16344	0.0458586	1.91617	1.73863	0.302336	1.42759	1.31406	0.477245	1.86151	1.68896	1	1.28671	1.13521	1	1.00101	0.769116	0.780366
ENSMMUG00000056979	LAG3	0	-6.56871	7.22296e-08	0.00324573	-4.92474	3.35999e-16	0.00158305	-5.71251	3.76519e-16	0.0038925	-4.67267	7.27497e-15	0	-5.21177	0.0153699	0.0060149	-3.02851	1	0.00425484	-4.15889	0.00016088	0.105147	0.150967	1	0.134212	0.533203	1	0.399728	2.20143	0.0010502	0.0894354	-0.0998622	1	0.102469	0.150277	0.981885	0.0170357	-2.26842	0.963854	0.518395	2.50853	0.225653	0.0242775	-1.59717	1	0.0342227	-1.19392	1
ENSMMUG00000015369	NKG7	0.0825546	-4.36843	7.40969e-08	0.0449765	-5.38242	1.18849e-26	0.0232181	-6.29218	6.23213e-28	0.023355	-6.30427	5.00864e-30	0.101841	-3.99519	0.0189701	0.0360894	-5.29294	0.979095	0.124809	-3.752	2.78588e-05	0.940687	-0.809031	0.975686	0.117435	-3.74574	0.889679	10.45	2.94839	9.86825e-09	2.29396	0.536283	0.524447	0.93759	-0.798994	1	0.422485	-1.95629	0.970732	11.9584	2.98569	0.00610139	0.347977	-2.20932	1	0.778565	-1.06197	1
ENSMMUG00000016286	PRSS1	0.0162937	4.43947	7.60663e-08	0.00231838	0.728359	0.641285	0.00105537	-0.247968	0.99492	0.000486563	-1.02702	0.395581	0	0.555396	1	0.0060149	2.79422	1	0	-0.394784	0.927865	0	0.0270285	1	0	1.63185	1	0	0.318846	1	0	-0.698764	1	0	1.5046	1	0	0.908681	1	0	1.7074	1	0	2.16694	1	0	2.24724	1
ENSMMUG00000002375	ZBTB32	0.256354	2.30584	7.70328e-08	0.0278205	-1.33283	0.00474683	0.00897062	-2.94532	8.60484e-08	0.00681188	-3.34817	6.45916e-10	0	-4.63747	0.0309472	0.0120298	-1.86723	1	0.00567312	-3.25964	0.00200247	0.144577	1.24138	0.218091	0.00559215	-2.55949	1	0.125629	1.01929	0.419633	0.00929199	-2.70951	0.00779428	0.0512344	-0.213576	1	0.0783641	0.336102	1	0.265089	2.10803	0.99351	0	-3.02592	1	0.282337	2.19279	0.328196
ENSMMUG00000008973	FCRL4	0.0162937	4.31394	9.88715e-08	0	-2.21917	0.0900882	0	-2.00286	0.152863	0.000486563	-1.0836	0.399634	0.00268002	1.5554	0.843223	0.0240596	4.23644	0.098661	0.00567312	2.10402	0.123843	0.00187762	1.02703	1	0	1.5774	1	0	0.264398	1	0	-0.753212	0.808853	0	1.45016	1	0	0.854233	1	0	1.65295	1	0	2.11249	1	0	2.19279	1
ENSMMUG00000015857	LRRK2	0.140126	2.39379	1.02603e-07	0.0519317	0.763436	0.050928	0.0496022	0.663677	0.0935019	0.0408713	0.332745	0.434163	0.0107201	-1.3706	0.646194	0.144358	2.19319	0.312516	0.00425484	-2.64563	0.019674	0.0356747	0.145514	1	0.139804	2.14703	0.0855413	0	-3.94072	0.117615	0	-4.95833	0.000189883	0.00512344	-1.75206	1	0	-3.35088	0.74522	0	-2.55216	1	0	-2.09262	1	0	-2.01233	1
ENSMMUG00000053539	ENSMMUG00000053539	0.0380186	-4.52678	1.05782e-07	0.0333846	-4.86575	4.61458e-22	0.00738757	-6.93913	3.93889e-28	0.0131372	-6.17234	2.10492e-27	3.29374	2.071	0.00291524	0.0541341	-3.83863	1	2.68906	1.83459	0.000122127	0.458139	-0.906935	0.931225	0.128619	-2.67975	1	0.484242	-0.820834	0.975099	0.261337	-1.75144	0.0699574	0.47648	-0.8292	1	1.45144	0.79791	0.92862	1.13694	0.430677	1	0.0404625	-4.14676	1	0.359338	-1.22085	1
ENSMMUG00000017529	ARRB1	0.0858134	2.47936	1.07062e-07	0.0139103	-0.549009	0.379858	0.0063322	-1.68195	0.00325737	0.007785	-1.40944	0.00684685	0.0375203	1.03861	0.343224	0.0360894	1.08052	1	0.0439667	1.27223	0.039863	0.024409	0.40554	1	0.173357	3.29887	0.000125645	0.013705	-0.338266	1	0.0197455	0.0630764	1	0	-1.98971	0.966647	0.0238499	0.449249	1	0.00589086	-0.781986	1	0	-1.32738	1	0.0171113	0.347763	0.989352
ENSMMUG00000011556	CSF1R	0.0706059	2.90987	1.12624e-07	0	-5.079	6.78853e-07	0.000527683	-3.8553	3.41487e-05	0	-4.99787	6.588e-07	0.00804005	-0.336621	1	0.0120298	0.423123	1	0.00141828	-2.30168	0.1561	0	-2.88724	0.454279	0.671058	7.00323	1.11666e-31	0	-2.59542	0.549901	0.0011615	-2.60565	0.143872	0	-1.40967	1	0	-2.00559	1	0	-1.20687	1	0	-0.747331	1	0	-0.667034	1
ENSMMUG00000059865	ENSMMUG00000059865	0.685421	-6.89456	1.25472e-07	54.8885	-0.548489	0.396524	161.933	1.34211	0.00133602	330.088	3.22873	1.00597e-19	0.737005	-6.73334	0.0350167	1.09471	-6.14404	1	0.293584	-8.09169	2.53659e-07	23.1867	-1.7624	0.544153	0.397043	-7.59574	1	1.47785	-5.73808	0.0560275	0.633017	-7.00292	3.51515e-07	0.901726	-6.42518	0.89054	0.626913	-6.95731	0.477712	0.742248	-6.70137	1	1.4	-5.78751	1	0.949679	-6.34288	1
ENSMMUG00000020560	LPGAT1	0.228112	2.25806	1.32941e-07	0.0472949	-0.358986	0.583615	0.031661	-0.975442	0.0407514	0.0238416	-1.41702	0.00140213	0.0696805	0.293047	0.809824	0.234581	2.06477	0.315616	0.0524763	-0.145122	1	0.0694719	0.276691	1	0.23487	2.06856	0.0719964	0.0799456	0.487038	0.782872	0.025553	-1.19928	0.328197	0.0614813	0.164016	1	0.0476999	-0.222081	1	0.0117817	-1.76542	1	0.016185	-1.30588	1	0.0342227	-0.485284	1
ENSMMUG00000003665	PLBD1	0.234629	2.28759	1.35682e-07	0.0523953	-0.212597	0.865387	0.0422147	-0.550169	0.309217	0.0403847	-0.627466	0.189532	0.136681	1.26279	0.146902	0.156387	1.45656	0.909112	0.0822602	0.50706	0.427819	0.0525733	-0.147566	1	1.17435	4.66753	4.41944e-15	0.013705	-1.9432	0.501056	0.0034845	-3.77311	0.000444964	0.00512344	-2.57303	0.862883	0.00340714	-3.16896	0.764616	0	-3.37188	1	0	-2.91234	1	0	-2.83204	1
ENSMMUG00000039562	BHLHE41	0.0445361	2.81548	1.41448e-07	0.0190107	1.4523	0.0016885	0.00897062	0.101778	1	0.00827156	-0.0334128	1	0	-1.76653	0.56138	0	-0.584295	1	0	-2.71671	0.0698702	0.0187762	1.28001	0.460251	0	-0.690078	1	0	-2.00308	0.592902	0.0011615	-2.00955	0.229036	0	-0.817325	1	0	-1.41325	1	0	-0.614529	1	0	-0.154989	1	0	-0.0746924	1
ENSMMUG00000017125	OSBPL11	0.2922	2.22083	1.41881e-07	0.0217928	-1.96413	2.0932e-05	0.0158305	-2.40099	1.72675e-06	0.0180028	-2.23326	1.37618e-06	0.276042	1.94785	0.00577125	0.276686	1.90653	0.441761	0.198559	1.48956	0.00313766	0.0844928	0.163567	1	0.397043	2.44965	0.00887937	0.0730931	-0.0409187	1	0.048783	-0.663495	0.705956	0.092222	0.330143	0.923772	0.0272571	-1.35666	1	0.0530177	-0.40466	1	0.0647399	-0.0984053	1	0.0855566	0.273965	0.838802
ENSMMUG00000057466	ENSMMUG00000057466	0.0651747	2.57225	1.55161e-07	0.00463676	-1.67019	0.00576943	0.00791525	-0.877324	0.155138	0.00681188	-1.11289	0.0423698	0.0777205	2.63916	0.000440332	0.0180447	0.723828	1	0.0652408	2.47654	2.65382e-06	0.00563285	-0.986777	0.937197	0.0223686	0.946859	1	0.00685248	-0.69496	1	0.0011615	-2.72624	0.0526972	0	-1.52967	1	0.0102214	-0.105125	1	0	-1.32687	1	0.00809249	0.139458	1	0.00855566	0.219755	1
ENSMMUG00000014535	SLC15A3	0.0760372	2.58104	1.8098e-07	0.00510043	-1.76197	0.00381449	0.00211073	-2.85085	6.26494e-05	0.000973125	-3.73483	6.58065e-07	0.0562804	1.89509	0.0431231	0.0721788	2.262	0.479242	0.035457	1.21168	0.0749574	0.00938809	-0.606433	1	0.469741	5.39295	1.67534e-18	0.00228416	-1.92323	0.623302	0.002323	-2.35	0.0999727	0.00512344	-0.737471	1	0.00340714	-1.33339	1	0	-1.54053	1	0.00809249	-0.0751356	1	0	-1.00069	1
ENSMMUG00000060218	XCL1	0.0630022	-4.68179	2.20312e-07	0.0347757	-5.67861	7.92052e-25	0.00580452	-8.12934	1.28568e-30	0.0316266	-5.80165	2.89583e-24	0.0562804	-4.75043	0.0147541	0.0962385	-3.94048	1	0.0822602	-4.27503	2.18731e-05	0.260989	-2.6014	0.169329	0.268423	-2.51697	1	1.04386	-0.579132	1	13.6023	4.10058	1.58297e-31	4.14486	1.45227	0.612752	0.160135	-3.26995	0.723961	5.11326	1.7604	1	0.113295	-3.69187	1	0.154002	-3.27028	1
ENSMMUG00000003128	LIMK1	0.0836409	2.42275	2.79722e-07	0.00463676	-2.1546	0.000224216	0.00474915	-2.08086	0.000528801	0.000486563	-4.57792	4.51688e-09	0.0455603	1.31202	0.187476	0.0120298	-0.166789	1	0.0453849	1.31663	0.0327407	0.0225314	0.288357	1	0.128619	2.8351	0.00439182	0.00228416	-2.17547	0.501522	0.053429	1.60207	0.00799247	0.0256172	0.61508	0.89681	0.0136285	-0.24886	1	0.00589086	-0.786918	1	0	-1.33229	1	0.0171113	0.342813	0.991095
ENSMMUG00000009394	SESN3	0.475775	2.1417	3.17974e-07	0.0287479	-2.34809	2.07156e-07	0.0147751	-3.27721	2.28117e-10	0.0160566	-3.1791	6.14354e-11	0.217081	0.767114	0.376816	0.481192	1.93087	0.366877	0.116299	-0.164795	1	0.0863704	-0.591387	1	0.072698	-0.758956	1	0.0776615	-0.734074	1	0.148672	0.203939	0.861931	0.102469	-0.295941	1	0.286199	1.17459	0.674812	0.0706903	-0.791079	1	0.0971099	-0.331538	1	0.496228	1.96613	0.424057
ENSMMUG00000014756	RAB5C	0.262871	2.18528	3.17974e-07	0.0533227	-0.458054	0.408093	0.0453808	-0.701356	0.14666	0.0379519	-0.987771	0.0213201	0.0777205	0.182587	0.917925	0.216537	1.67742	0.703234	0.0652408	-0.0954058	1	0.0844928	0.293928	1	0.0223686	-1.3612	1	0.0433991	-0.653139	1	0.0824664	0.252738	0.821335	0.0512344	-0.342552	1	0.0442928	-0.586339	1	0.0471269	-0.432065	1	0.0647399	0.0274753	1	0.0342227	-0.745812	1
ENSMMUG00000003697	INPP4B	0.00543123	-4.74556	3.29897e-07	0.00324573	-5.6925	3.94938e-22	0.00158305	-6.47859	2.28354e-21	0.00194625	-6.29125	8.02874e-23	0.0107201	-3.65226	0.0466034	0	-4.79435	1	0.0141828	-3.46133	0.000281548	0.0675942	-1.27375	0.685423	0.0335529	-2.08917	1	0.513936	1.74869	0.0169287	0.221846	0.473547	0.537555	0.0563579	-1.4358	1	0.947184	2.67796	0.00016452	0.253307	0.660866	1	0.25896	0.698669	1	0.915456	2.53577	0.0907891
ENSMMUG00000012525	ENSMMUG00000012525	0.0162937	4.09155	3.29897e-07	0.000927351	-0.634211	0.67189	0	-2.10595	0.105907	0	-2.24114	0.0633818	0.00536004	2.08591	0.449097	0.0120298	3.26815	0.925818	0.00283656	1.13573	0.624554	0.00187762	0.920113	1	0	1.47431	1	0	0.161305	1	0	-0.856305	0.813443	0	1.34706	1	0	0.75114	1	0	1.54986	1	0	2.0094	1	0	2.08969	1
ENSMMUG00000020171	GZMK	0.0293286	-4.40895	3.41101e-07	0.0139103	-5.62481	3.99299e-25	0.0184689	-5.19195	3.27715e-20	0.0121641	-5.79825	1.12844e-24	0.0804005	-2.90469	0.124608	0	-6.68152	0.814374	0.0226925	-4.72388	1.89845e-06	0.155842	-1.98629	0.344481	0.139804	-2.0828	1	10.498	5.1143	1.21238e-40	0.0813049	-2.95677	0.000818388	0.117839	-2.32585	0.91166	0.0579213	-3.33779	0.605087	2.0618	1.80146	1	0.0485549	-3.44388	1	0.436339	-0.463184	1
ENSMMUG00000017105	RIPOR1	0.217249	2.1924	3.86931e-07	0.0551774	-0.0829164	1	0.0364101	-0.738904	0.131928	0.0291938	-1.08905	0.0130067	0.182241	1.74231	0.0222046	0.210522	1.92676	0.460588	0.121972	1.15988	0.0349908	0.0525733	-0.108038	1	0.0894744	0.705508	1	0.0205574	-1.385	0.696599	0.037168	-0.640431	0.737818	0.0512344	-0.060039	1	0.0306642	-0.795169	1	0.0117817	-1.74529	1	0	-2.87409	1	0.025667	-0.788727	1
ENSMMUG00000003221	DENND5B	0.122746	2.28058	3.91359e-07	0.0533227	0.950751	0.0101754	0.0358825	0.234848	0.636752	0.0248147	-0.36922	0.538588	0.0696805	1.23923	0.182877	0.060149	1.07414	1	0.0553129	0.899663	0.14193	0.0600838	1.02032	0.441434	0	-2.52258	1	0.00685248	-1.8262	0.536383	0.0011615	-3.85007	0.00137856	0.00512344	-1.64671	1	0.00340714	-2.24263	0.954097	0	-2.44703	1	0	-1.98749	1	0	-1.90719	1
ENSMMUG00000022120	TMEM94	0.0858134	2.40065	4.40703e-07	0.0134466	-0.66592	0.266236	0.0094983	-1.16495	0.0362507	0.00729844	-1.56307	0.00321236	0.0402003	1.07593	0.322044	0.0541341	1.55055	0.98761	0.0269473	0.467712	0.581456	0.0206538	0.112758	1	0.00559215	-0.915637	1	0.0228416	0.274146	1	0.0197455	0.00167586	1	0.0153703	-0.0333615	1	0.0204428	0.192474	1	0.00589086	-0.840089	1	0.03237	0.955687	1	0.025667	0.709271	0.843479
ENSMMUG00000015018	CD5	0.00977621	-4.45997	4.83182e-07	0.00417308	-5.82316	6.38579e-24	0.00263842	-6.34556	1.58609e-22	0.000486563	-8.06747	6.97804e-28	0.00804005	-4.4276	0.0150401	0.0180447	-3.24536	1	0.0198559	-3.46605	0.000218975	0.123923	-0.861973	0.948138	0.0223686	-3.02878	1	0.678396	1.69011	0.0234123	0.19397	-0.215647	1	0.0409875	-2.30627	0.886797	0.623506	1.53045	0.274622	0.430033	0.964895	1	0.744509	1.76268	1	0.25667	0.230331	0.822773
ENSMMUG00000031493	RILPL2	2.1399	2.07895	5.09952e-07	0.287479	-1.2063	0.00360062	0.16622	-2.01665	4.53515e-06	0.136238	-2.32705	3.40469e-08	0.597644	-0.0246036	1	1.69019	1.49947	0.735966	0.385772	-0.681239	0.604256	0.448751	-0.450782	1	1.2806	1.09098	0.641405	0.712658	0.236335	0.913547	0.874609	0.562917	0.418196	0.671171	0.146477	0.959858	0.855191	0.503254	0.983772	0.553741	-0.13132	1	0.558382	-0.116429	1	0.641675	0.0834892	0.849322
ENSMMUG00000021218	FYB1	0.0434498	-4.04533	5.14974e-07	0.0245748	-5.00932	6.23767e-24	0.00897062	-6.38311	3.16557e-27	0.0136238	-5.82867	6.11713e-27	0.0268002	-4.59079	0.0065479	0.060149	-3.40856	1	0.0581495	-3.60367	5.10453e-05	0.418709	-0.740574	1	0.682242	-0.0152142	1	1.99636	1.61501	0.0298301	1.1011	0.726091	0.323173	0.783887	0.186283	0.943847	0.834748	0.279443	1	1.5434	1.17705	1	1.65896	1.27587	1	1.17213	0.768343	0.780366
ENSMMUG00000044047	KLRB1	0.0477948	-4.11828	5.15955e-07	0.0180833	-5.65201	6.58966e-27	0.00844293	-6.673	6.23213e-28	0.0165431	-5.76415	3.0265e-26	0.209041	-1.9452	0.325568	0.0060149	-6.07627	0.83469	0.150338	-2.45422	0.00518831	0.0901257	-3.16636	0.0282345	0.111843	-2.78739	1	3.16585	2.12444	0.00116647	2.8236	2.07109	1.76111e-06	0.671171	-0.248789	1	0.746163	-0.0967316	1	1.99111	1.3408	1	0.0485549	-3.83899	1	0.667342	-0.253363	0.94886
ENSMMUG00000019833	FCRL1	0.286769	2.14462	5.38077e-07	0.0612052	-0.411819	0.470337	0.0411593	-1.021	0.0266699	0.0277341	-1.62978	0.000196675	0.597644	3.19437	2.87509e-09	0.589461	3.01758	0.00222978	0.314858	2.23619	5.62378e-07	0.112657	0.557543	0.769628	0.00559215	-2.84388	1	0.0114208	-2.56693	0.272655	0.0058075	-3.58454	0.000288565	0	-3.97238	0.802001	0.00340714	-3.56705	0.551813	0	-3.76958	1	0	-3.31004	1	0.0171113	-1.64229	1
ENSMMUG00000001563	CHST6	0.0423636	3.13337	6.11416e-07	0.00602778	-0.21152	0.988014	0.00263842	-1.33543	0.128418	0.00145969	-2.0836	0.0110562	0	-1.48563	0.817431	0.0060149	0.710153	1	0	-2.43581	0.196337	0.00751047	0.362896	1	0	-0.409177	1	0.0388307	2.69736	0.0125935	0.002323	-1.12761	0.71877	0.0102469	1.07576	0.908877	0	-1.13235	1	0.0117817	1.27856	1	0	0.125912	1	0.0171113	1.81839	0.780366
ENSMMUG00000060389	F2RL1	0.116228	2.30949	6.29796e-07	0.000927351	-4.62752	9.36016e-11	0.0031661	-3.17532	6.66709e-07	0.00145969	-4.12799	1.48503e-09	0.251922	3.42481	1.82915e-09	0.0360894	0.510718	1	0.141828	2.58883	3.44028e-08	0.0150209	-0.830527	1	0.0111843	-0.83094	1	0.0228416	-0.242382	1	0.011615	-1.25999	0.358845	0	-2.54984	0.862883	0.00681427	-1.55411	1	0.0353451	0.480484	1	0.00809249	-0.884165	1	0	-1.80721	1
ENSMMUG00000049326	GIPC2	0.00325874	-4.92048	6.73455e-07	0.00324573	-5.28047	5.19894e-19	0.00158305	-6.06735	1.15588e-18	0.00437906	-4.87581	5.52414e-17	0.00804005	-3.56355	0.066137	0.0120298	-2.79714	1	0.0127645	-3.187	0.00111525	0.0488181	-1.31854	0.678851	0.0503294	-1.16036	1	0.00913664	-3.47737	0.0747779	0.00813049	-3.81451	6.98919e-05	0.604566	2.37535	0.0321086	0.875634	3.01951	5.1839e-06	0.0117817	-2.82738	1	0.0404625	-1.36544	1	1.30902	3.5201	0.000363498
ENSMMUG00000062541	ENSMMUG00000062541	0.048881	2.61511	6.73455e-07	0.00602778	-0.826856	0.22526	0.000527683	-3.53337	3.61305e-05	0.00145969	-2.64995	0.000173561	0.104521	3.69512	5.96013e-09	0.0300745	1.77511	1	0.0468032	2.43892	2.00758e-05	0.0131433	0.498649	1	0.0279608	1.66933	0.735014	0.00685248	-0.247501	1	0	-3.29294	0.0414484	0	-1.08958	1	0	-1.6855	1	0	-0.886782	1	0	-0.427242	1	0	-0.346945	1
ENSMMUG00000055539	ZNF331	1.64132	2.06588	6.97173e-07	0.0584231	-3.20097	6.0113e-13	0.0374655	-3.81508	1.53797e-14	0.0369788	-3.85235	4.83439e-16	0.375203	-0.326994	1	1.2932	1.48668	0.761248	0.27231	-0.813124	0.476022	0.107024	-2.15454	0.22493	0.173357	-1.41317	1	0.797172	0.793438	0.500541	1.28694	1.61737	0.000846524	0.768516	0.723204	0.83914	0.824527	0.833493	0.91186	0.701012	0.587872	1	1.09249	1.23139	1	0.444894	-0.0654498	0.899433
ENSMMUG00000020324	SMIM14	0.51488	2.10156	7.14626e-07	0.0769701	-1.01648	0.0218439	0.0411593	-1.94348	3.04899e-05	0.0379519	-2.07867	2.37388e-06	1.02645	3.07427	1.31698e-08	1.05261	2.96825	0.00247531	0.572985	2.2184	4.88963e-07	0.0657166	-1.13189	0.785466	0.150988	0.104846	1	0.0639565	-1.15684	0.791651	0.032522	-2.17445	0.0217602	0.0666047	-1.032	1	0.102214	-0.469418	1	0.0589086	-1.17917	1	0.0566474	-1.18111	1	0.0427783	-1.51721	1
ENSMMUG00000000040	EGLN3	0.0369323	-4.03319	7.79242e-07	0.018547	-5.16709	3.26311e-24	0.00738757	-6.40582	1.36411e-26	0.01557	-5.40047	2.95602e-24	0.0107201	-5.48866	0.00169502	0.0240596	-4.30642	1	0.0468032	-3.66842	4.90058e-05	0.178374	-1.73861	0.408312	0.637505	0.129975	1	0.360897	-0.708121	1	1.11272	1.01073	0.110005	1.25524	1.12225	0.761785	2.59964	2.25378	0.00573482	0.883628	0.604584	1	0.3237	-0.835427	1	0.436339	-0.410384	1
ENSMMUG00000007804	RANBP10	0.0586572	2.58223	8.09072e-07	0.00602778	-1.13266	0.0753472	0.00263842	-2.20216	0.00168038	0.00583875	-1.16653	0.0520742	0.0187601	0.732274	0.638737	0.0180447	0.883484	1	0.0226925	0.941907	0.250458	0.0168986	0.541602	0.973193	0.0223686	1.10732	1	0.0205574	0.833419	0.697441	0.00929199	-0.344099	1	0.0153703	0.650454	0.944212	0.0102214	0.0545318	1	0.0117817	0.430559	1	0	-0.71005	1	0.00855566	0.37782	1
ENSMMUG00000007037	UPP1	0.00108625	-5.40488	9.076e-07	0.000927351	-6.18196	3.82052e-19	0.000527683	-6.55175	1.87642e-17	0.000973125	-6.10084	3.36484e-18	0	-5.04909	0.0169576	0	-3.86685	1	0.00283656	-4.41202	8.1823e-05	0.0713495	-0.248049	1	0.430596	2.40337	0.0135218	0.0639565	-0.395363	1	0.0964044	0.186979	0.903073	0.0768516	-0.0826691	1	0.330492	2.03401	0.0464632	0.188507	1.18428	1	0.00809249	-2.4364	1	0.119779	0.5657	0.792128
ENSMMUG00000011514	COCH	0.0369323	4.94072	9.12786e-07	0.000463676	-2.10814	0.302011	0	-2.92039	0.133967	0.000486563	-2.02702	0.284643	0.00536004	1.22609	0.641247	0	0.765648	1	0.0127645	2.23527	0.0905494	0.00563285	1.14251	0.847272	0	0.659865	1	0	-0.653139	1	0	-1.67075	1	0	0.532618	1	0	-0.0633047	1	0	0.735413	1	0	1.19495	1	0	1.27525	1
ENSMMUG00000014381	GZMB	0.375841	-4.09389	9.37524e-07	0.121947	-5.85283	4.19719e-28	0.0712372	-6.59552	1.10352e-28	0.105098	-6.05531	4.7517e-28	0.117921	-5.68881	0.00154123	0.144358	-5.3549	1	0.456686	-3.79093	4.83998e-05	4.53445	-0.431534	1	1.78949	-1.77328	1	18.3372	1.68988	0.0390706	0.824664	-2.95024	0.000716799	19.9097	1.75687	0.460038	1.79215	-1.77786	0.984104	55.6627	3.33916	0.000500829	0.121387	-5.56959	1	3.53349	-0.789323	1
ENSMMUG00000019836	MEF2C	1.83684	2.07291	9.5503e-07	0.821169	0.795739	0.0196251	0.527683	0.0114682	1	0.377573	-0.536693	0.223557	1.65089	1.73665	0.0138067	2.34581	2.21542	0.118517	1.23532	1.3385	0.00621261	0.751047	0.543224	0.728285	0.380266	-0.455139	1	0.0433991	-3.56398	0.0353516	0.0267145	-4.31781	7.6446e-07	0.0153703	-4.70316	0.67706	0.0136285	-4.97697	0.103102	0.0117817	-4.91559	1	0	-6.04139	1	0.025667	-3.96053	0.960205
ENSMMUG00000002122	SPOCK2	0.0401911	-3.98246	9.5503e-07	0.0166923	-5.38428	1.83063e-25	0.0094983	-6.13238	1.03229e-25	0.00827156	-6.34573	2.18841e-28	0.0321602	-4.17703	0.0147354	0.102253	-2.5245	1	0.0936064	-2.75286	0.00164102	0.255356	-1.28775	0.650308	0.0335529	-3.99462	0.783525	0.5048	-0.285646	1	0.645794	0.0800112	0.998614	2.71542	2.20998	0.048994	1.60817	1.43733	0.339179	0.406469	-0.587	1	1.84509	1.60839	1	3.08004	2.36722	0.134469
ENSMMUG00000057214	CD28	0.0130349	-4.23236	9.5503e-07	0.0102009	-4.76846	3.78038e-20	0.0063322	-5.37923	4.91258e-20	0.00437906	-5.89412	1.30632e-23	0.00536004	-4.99486	0.00605878	0.0120298	-3.81262	1	0.0226925	-3.437	0.000206337	0.103269	-1.27976	0.66807	0.0335529	-2.69443	1	0.534494	1.15476	0.261104	0.0847894	-1.59623	0.104746	0.138333	-0.813356	1	0.86882	1.87695	0.0652874	0.294543	0.26368	1	0.671677	1.45637	1	1.46302	2.60658	0.0641198
ENSMMUG00000006944	GATA3	0.0108625	-4.3602	9.79908e-07	0.00834616	-4.93146	4.06654e-20	0.00263842	-6.38368	2.59258e-22	0.00291938	-6.29605	6.22376e-24	0.00268002	-5.46654	0.00417603	0.0060149	-4.28431	1	0.0212742	-3.41074	0.00031716	0.129556	-0.8363	0.977419	0.0167765	-3.38924	1	0.331203	0.54956	0.696526	0.249722	0.128574	0.948605	0.435493	0.945245	0.83283	3.12775	4.18743	2.01538e-16	0.441814	0.965331	1	0.19422	-0.201292	1	2.96026	3.81946	1.6331e-05
ENSMMUG00000050742	SKAP1	0.0445361	-3.91702	1.00071e-06	0.0227201	-5.02744	5.2343e-24	0.00791525	-6.46016	2.36718e-27	0.0184894	-5.30645	2.41672e-24	0.407363	-0.67799	1	0.108268	-2.52574	1	0.363079	-0.863802	0.424086	0.306052	-1.1045	0.760685	0.0838823	-2.8799	1	1.80449	1.55753	0.0393515	1.18938	0.953065	0.140077	1.46018	1.19436	0.724445	1.52299	1.2715	0.489882	1.16639	0.860363	1	1.23815	0.943106	1	1.23202	0.935138	0.780366
ENSMMUG00000049383	IL21	0	-6.7911	1.01725e-06	0.000927351	-6.56757	3.3126e-17	0.000527683	-6.93709	1.19026e-15	0.00243281	-5.48382	1.96496e-14	0	-5.43416	0.0432628	0.0060149	-3.25105	1	0.00283656	-4.79763	0.000312196	0.131433	0.249681	1	0.0167765	-2.35509	1	0.0296941	-1.85196	0.664948	0.018584	-2.58682	0.0351785	0	-4.48495	0.84633	0.0306642	-1.75107	1	0.0353451	-1.46956	1	0.00809249	-2.82175	1	0.0855566	-0.274131	0.939109
ENSMMUG00000018478	IRF5	0.137953	2.18465	1.04559e-06	0.0292116	-0.383149	0.550031	0.0284949	-0.412052	0.509286	0.0218953	-0.83114	0.0754415	0.120601	1.80785	0.0210202	0.198492	2.51991	0.0669877	0.143246	2.17718	4.49815e-06	0.0525733	0.565858	0.817188	0.167765	2.27247	0.0382486	0.00228416	-3.07347	0.202877	0.002323	-3.50347	0.00161596	0.0153703	-0.88242	1	0.00340714	-2.48364	0.914223	0	-2.68756	1	0	-2.22802	1	0.0598896	0.87086	0.785544
ENSMMUG00000014149	LYN	1.01238	2.07901	1.04559e-06	0.128902	-1.28707	0.00253622	0.0722926	-2.13698	2.87915e-06	0.0681188	-2.24008	2.09626e-07	1.87601	2.92529	7.6295e-08	1.95484	2.85717	0.00383713	1.14455	2.22451	2.50956e-07	0.294786	0.0407904	1	1.32534	2.2653	0.0165048	0.070809	-2.01517	0.40498	0.187001	-0.647514	0.70019	0.60969	1.10806	0.785511	0.0204428	-3.62655	0.447102	0.0589086	-2.17439	1	0.00809249	-4.17736	1	0.025667	-3.09638	1
ENSMMUG00000011974	CAMK4	0.0141212	-4.14119	1.11808e-06	0.00649146	-5.40445	3.69779e-23	0.0031661	-6.2908	2.99686e-23	0.00535219	-5.64643	4.65406e-23	0.00268002	-5.5963	0.00231644	0.0060149	-4.41407	1	0.025529	-3.29191	0.000312196	0.114535	-1.14687	0.740815	0.0335529	-2.71054	1	0.644133	1.42585	0.0886066	0.639986	1.49044	0.00229766	0.829998	1.76587	0.295738	0.613284	1.32843	0.477151	0.594977	1.26769	1	1.08439	2.14491	0.760672	0.154002	-0.649887	1
ENSMMUG00000010917	SH2D2A	0.0347598	-3.94564	1.12773e-06	0.0162286	-5.18272	2.833e-24	0.0063322	-6.44026	1.36411e-26	0.00827156	-6.10502	2.54105e-27	0.0375203	-3.72963	0.0297186	0.0240596	-4.13425	1	0.0524763	-3.3344	0.000172898	0.234702	-1.16639	0.72491	0.0447372	-3.39128	0.978005	0.639565	0.312738	0.857714	0.536613	0.0518082	1	2.91012	2.57413	0.00539859	1.45485	1.53881	0.242185	1.49628	1.55611	1	0.347977	-0.560029	1	1.10368	1.09968	0.780366
ENSMMUG00000007221	HMOX1	0.485552	2.20541	1.14029e-06	0.143739	0.185308	0.713894	0.121895	-0.091293	1	0.151808	0.277503	0.4757	0.182241	0.52831	0.568393	0.216537	0.78644	1	0.218415	0.815251	0.162137	0.0807376	-0.668747	1	0.687834	2.49451	0.0119767	0.0502515	-1.32906	0.785697	0.0197455	-2.70415	0.00940883	0.0717282	-0.766117	1	0.0579213	-1.0967	1	0.0235634	-2.15593	1	0.00809249	-3.0206	1	0.111224	-0.123787	0.910542
ENSMMUG00000059086	RGS13	0.00651747	-4.90753	1.15661e-06	0.0417308	-2.53109	1.94231e-07	0.00158305	-6.86314	1.19448e-20	0.00145969	-6.99833	8.79147e-23	3.01502	4.41626	2.81006e-19	0.0120298	-3.59259	1	2.67346	4.8933	6.07966e-43	0.0319195	-2.71132	0.179528	0.0167765	-3.28288	1	0	-6.59726	0.00188968	0.0011615	-6.61441	3.16184e-08	0	-5.41151	0.740177	0	-6.00743	0.129102	0	-5.20871	1	0	-4.74917	1	0	-4.66887	1
ENSMMUG00000001294	FCHSD2	0.308494	2.10098	1.18504e-06	0.0380214	-1.30963	0.00395766	0.0263842	-1.83411	0.00011934	0.0199491	-2.25997	1.08508e-06	0.380563	2.26977	0.000532117	0.469162	2.51665	0.0435548	0.219833	1.46177	0.00418529	0.063839	-0.420536	1	0.240462	1.52494	0.338725	0.0776615	-0.128718	1	0.0824664	-0.0620188	1	0.092222	0.157202	0.990123	0.0579213	-0.517871	1	0.041236	-0.900501	1	0.0566474	-0.44096	1	0.0684453	-0.1896	0.969664
ENSMMUG00000001876	PIK3AP1	0.501845	2.05506	1.20143e-06	0.0176197	-3.20541	1.68421e-11	0.0121367	-3.69987	3.39339e-12	0.00827156	-4.25421	1.38403e-15	0.640524	2.28238	0.000309008	0.475177	1.76212	0.52412	0.574403	2.22364	3.56822e-07	0.0920033	-0.647571	1	0.570399	2.03722	0.0565311	0.20329	0.520326	0.71967	0.257853	0.909274	0.155087	0.768516	2.49654	0.0129509	0.0408856	-1.73483	0.983772	0.270979	0.941447	1	0.016185	-2.59887	1	0.00855566	-3.10421	1
ENSMMUG00000009548	CDK5R1	0.0445361	2.64736	1.20143e-06	0.00139103	-2.57281	0.00080074	0	-4.38752	1.75024e-05	0	-4.52271	2.49718e-06	0.0428803	2.37751	0.0108454	0.0962385	3.55975	0.00351769	0.0283656	1.77911	0.0087397	0.0168986	1.005	0.670437	0	-0.807261	1	0	-2.12027	0.623693	0.002323	-1.5323	0.372707	0.00512344	0.0757602	1	0	-1.53043	1	0	-0.731713	1	0	-0.272172	1	0	-0.191876	1
ENSMMUG00000004367	IL26	0.00760372	-4.9328	1.21152e-06	0.00278205	-6.48903	1.09228e-22	0.00158305	-7.08125	3.45718e-21	0.00145969	-7.21644	2.42655e-23	0.00268002	-5.57824	0.0119668	0	-5.3964	1	0.0425484	-2.56272	0.0132077	0.0582062	-2.0947	0.395414	0.0223686	-3.17867	1	0.0114208	-4.22825	0.0432769	0.006969	-5.02307	2.87394e-06	1.79833	2.97579	0.00150836	0.548549	1.17955	0.717785	0.265089	0.114817	1	0	-4.96709	1	0.025667	-2.88561	1
ENSMMUG00000019687	CA6	0.00217249	-5.11884	1.26662e-06	0.00139103	-6.06606	1.50822e-19	0.000527683	-6.85159	1.61285e-18	0.00194625	-5.66207	8.11085e-18	0.00536004	-3.7619	0.0680859	0	-4.16648	1	0.00850968	-3.48597	0.000823395	0.0525733	-0.992924	0.909624	0.0335529	-1.45934	1	0.0182733	-2.40791	0.335035	0.12428	0.254726	0.813443	0.0512344	-0.930783	1	0.0238499	-1.98893	0.983522	0.0353451	-1.38379	1	0.687862	2.77008	0.167782	0.239559	1.22728	0.780366
ENSMMUG00000019772	PLEKHG1	0.161851	2.17643	1.41888e-06	0.0176197	-1.42206	0.00381086	0.0131921	-1.82132	0.000391714	0.0107044	-2.14037	1.51844e-05	0.243882	2.66826	2.58254e-05	0.276686	2.76866	0.0208434	0.120554	1.60522	0.00219793	0.0206538	-0.993631	0.909422	0.00559215	-1.99638	1	0.0685248	0.711387	0.639428	0.00929199	-2.14128	0.0537389	0.0409875	0.0620853	1	0.0204428	-0.900937	1	0.0235634	-0.592161	1	0.0485549	0.357321	1	0.0941123	1.22658	0.780366
ENSMMUG00000016708	MFHAS1	0.174885	2.13809	1.4973e-06	0.0037094	-3.74969	7.22838e-11	0.00105537	-5.13061	1.20833e-12	0.00437906	-3.5145	5.6758e-10	0.139361	1.62181	0.0438221	0.198492	2.12252	0.293717	0.124809	1.50062	0.0043545	0.0168986	-1.40387	0.655531	0.0447372	0.046888	1	0.0388307	-0.247501	1	0.006969	-2.6504	0.0117294	0.0614813	0.4584	0.916057	0.248721	2.50342	0.00273679	0.0647994	0.543652	1	0	-2.6043	1	0.119779	1.41162	0.780366
ENSMMUG00000045966	GZMM	0.00325874	-4.91808	1.52462e-06	0.00278205	-5.47151	1.10672e-18	0.00263842	-5.47839	1.97552e-16	0.00145969	-6.20014	1.30587e-19	0	-5.56355	0.00954825	0.0060149	-3.38051	1	0.0127645	-3.18459	0.00176045	0.0995137	-0.294077	1	0.0279608	-1.89813	1	1.48699	4.19309	1.28865e-20	0.520352	2.40392	2.65399e-08	0.00512344	-3.61354	0.83283	0.00340714	-4.20946	0.420662	1.1605	3.38435	0.00049647	0.372255	1.63979	1	0.0342227	-1.54658	1
ENSMMUG00000021259	CGN	0.048881	2.53982	1.66549e-06	0.00417308	-1.40914	0.028871	0.00369378	-1.53337	0.0207644	0.00145969	-2.70509	0.000142342	0.0643204	2.78075	0.000368124	0.0180447	1.11614	1	0.0340387	1.83057	0.00413984	0.00563285	-0.59446	1	0	-1.01644	1	0.00456832	-0.726668	1	0.002323	-1.74428	0.28921	0.0102469	0.459089	1	0.0272571	1.50292	0.782697	0.0117817	0.661884	1	0.00809249	0.527529	1	0.025667	1.62575	0.780366
ENSMMUG00000010240	CD52	7.88397	1.99584	1.66841e-06	0.115455	-4.55844	2.10882e-22	0.0443254	-5.90546	3.16557e-27	0.105098	-4.68294	3.41377e-22	2.54602	0.119117	1	5.81641	1.32765	1	1.57713	-0.597125	0.538491	2.82206	0.276082	1	5.13919	1.14642	0.848815	6.45047	1.53646	0.0663304	3.5449	0.64128	0.402396	3.7811	0.695341	0.83914	2.50424	0.0934208	1	3.81138	0.704661	1	3.38266	0.525405	1	3.75594	0.677146	0.780366
ENSMMUG00000010995	ITK	0.0217249	-3.97966	1.67837e-06	0.0102009	-5.21102	3.61374e-23	0.00474915	-6.20013	4.68916e-24	0.00437906	-6.33532	1.98539e-26	0.0348402	-3.20973	0.0691739	0.0360894	-3.02953	1	0.035457	-3.26332	0.000301891	0.11829	-1.5308	0.52506	0.0335529	-3.13532	1	0.760626	1.22651	0.202877	0.279921	-0.284338	1	0.584072	0.807359	0.83283	1.91481	2.64282	0.00016452	0.913083	1.46232	1	0.760694	1.18812	1	0.829899	1.31416	0.760866
ENSMMUG00000008974	FCRL5	0.0640885	2.41347	1.88898e-06	0.0125192	-0.300787	0.761348	0.0147751	-0.0266112	1	0.0126506	-0.279323	0.753628	0.0723605	2.41933	0.00241865	0.150373	3.4803	0.00143386	0.0269473	0.927144	0.203034	0.0187762	0.425349	1	0.00559215	-0.487889	1	0	-2.80726	0.367416	0.0011615	-2.8185	0.0495539	0	-1.62151	1	0	-2.21743	0.983522	0	-1.41871	1	0	-0.95917	1	0	-0.878873	1
ENSMMUG00000050862	ENSMMUG00000050862	0.00325874	-5.42641	2.09866e-06	0.0120556	-4.02171	3.21893e-12	0.00474915	-5.24797	1.91288e-14	0.00681188	-4.79538	2.14234e-14	0.00268002	-5.07059	0.0374327	0.0060149	-3.88836	1	0.0127645	-3.69434	0.00145331	0.0544509	-1.67625	0.639388	0.0615137	-1.40355	1	0.306078	0.846395	0.530997	0.477376	1.6127	0.00467839	0.0563579	-1.53079	1	0.0136285	-3.39369	0.857464	0.170835	0.00411632	1	0	-4.45961	1	0.025667	-2.37763	1
ENSMMUG00000005668	KMO	0.0477948	2.57057	2.15028e-06	0.00463676	-1.20453	0.0683808	0.00211073	-2.18343	0.0024322	0.000486563	-3.66856	1.15606e-05	0.0428803	2.20375	0.0214564	0.0541341	2.55055	0.366877	0.0368753	2.02712	0.00132724	0.00563285	-0.539318	1	0.240462	4.95883	1.72774e-12	0	-2.27533	0.5322	0	-3.29294	0.0463445	0	-1.08958	1	0	-1.6855	1	0	-0.886782	1	0	-0.427242	1	0	-0.346945	1
ENSMMUG00000003364	BCL2A1	4.32	1.99894	2.15878e-06	0.206336	-2.82908	4.84666e-11	0.0327164	-5.46614	6.52622e-24	0.0715247	-4.3626	1.56583e-19	1.01037	-0.352942	1	1.43155	0.157089	1	0.507744	-1.37901	0.129965	0.490058	-1.41917	0.582037	12.1741	3.39819	1.45287e-06	2.03519	0.689937	0.567458	0.738713	-0.833795	0.516225	1.23987	-0.0516848	1	1.68994	0.40454	0.989407	4.42992	1.82296	1	0.542197	-1.24022	1	0.539007	-1.2477	1
ENSMMUG00000008649	CTSW	0.00434498	-4.80708	2.2447e-06	0.00324573	-5.49012	7.41734e-19	0.00369378	-5.2738	5.1916e-16	0.00194625	-6.08914	1.44939e-19	0.0214401	-2.59938	0.225334	0.0120298	-3.00625	1	0.0283656	-2.31884	0.020774	0.0469404	-1.58541	0.589489	0.00559215	-3.69769	1	1.72683	4.19973	2.65915e-20	0.406525	1.69047	0.000960787	0.0358641	-1.82079	1	0	-5.42155	0.187751	1.69068	3.75998	1.01791e-05	0.914451	2.74971	0.18569	0.0941123	-0.490423	1
ENSMMUG00000003524	CD8A	0.0228112	-3.9843	2.32474e-06	0.00695513	-5.80858	2.26452e-25	0.00422147	-6.42428	2.04173e-24	0.00827156	-5.55697	2.97128e-23	0.0187601	-4.09068	0.0222351	0.366909	0.0607925	1	0.0382935	-3.22795	0.000429493	0.214048	-0.743606	1	0.0950666	-1.84153	1	2.34355	2.99112	8.40702e-09	0.938491	1.55609	0.00134329	0.143456	-1.27766	1	0.565584	0.691043	0.963854	3.06914	3.23914	0.000500829	1.23815	1.82867	1	0.136891	-1.30888	1
ENSMMUG00000059850	ENSMMUG00000059850	5.60828	-4.36421	2.42503e-06	214.36	1.24719	0.00085388	276.267	1.72341	1.88182e-06	270.892	1.72248	5.472e-07	6.23908	-4.15862	0.0167005	6.39384	-4.10775	0.89636	5.64191	-4.33461	2.11769e-05	54.6105	-1.01995	0.806681	0.810862	-7.07982	0.843475	2.15625	-5.69775	0.000626013	0.961721	-6.90441	2.31579e-09	1.03494	-6.7315	0.793154	0.770013	-7.16619	0.105236	1.27243	-6.43248	1	1.74798	-5.97294	1	1.10368	-6.63191	1
ENSMMUG00000004885	QSOX2	0.0445361	2.60472	2.488e-06	0.00556411	-0.808241	0.265444	0.00422147	-1.16551	0.0927889	0.00291938	-1.68433	0.00990706	0.0348402	2.02977	0.0526436	0.0421043	2.34004	0.641721	0.0425484	2.42696	5.33312e-05	0.00375524	-0.837316	1	0.00559215	0.172419	1	0.00456832	-0.545499	1	0.004646	-0.805679	0.714201	0	-0.964882	1	0.00340714	-0.550751	1	0.00589086	0.247967	1	0.00809249	0.707508	1	0	-0.22225	1
ENSMMUG00000019985	FOXP4	0.0499673	2.58312	2.5041e-06	0.00139103	-2.78621	0.000313523	0.00105537	-2.99392	0.000210284	0.00340594	-1.66856	0.00893032	0.0268002	1.45788	0.225145	0.0240596	1.44712	1	0.0382935	2.02555	0.0014974	0.00938809	0.00864993	1	0	-1.01644	1	0.0296941	1.59782	0.2732	0.0034845	-1.32025	0.456143	0.00512344	-0.134807	1	0	-1.73961	1	0.0117817	0.661884	1	0	-0.481349	1	0.0342227	1.95672	0.780366
ENSMMUG00000005199	LPCAT1	0.25744	2.03716	2.75883e-06	0.0431218	-0.888408	0.0538204	0.0189966	-2.09651	1.70873e-05	0.0175163	-2.2317	1.34975e-06	0.292122	2.08155	0.00218031	0.264656	1.8828	0.460588	0.241107	1.85932	8.45034e-05	0.122045	0.753662	0.586431	0.117435	0.713571	1	0.0456832	-0.667881	1	0.0406525	-0.887744	0.512685	0.0819751	0.207698	0.99353	0.074957	0.055867	1	0.0589086	-0.225487	1	0.0485549	-0.423298	1	0.0342227	-0.831059	1
ENSMMUG00000015246	TBC1D9	0.200955	2.0522	2.91206e-06	0.116383	1.27698	9.71021e-05	0.0976214	0.905329	0.00819206	0.0749306	0.441754	0.216734	0.0134001	-1.88882	0.384911	0.060149	0.176405	1	0.00141828	-4.43075	0.00010999	0.0675942	0.260965	1	0.0671058	0.315053	1	0.00456832	-3.13046	0.142153	0.0011615	-4.73473	2.47831e-05	0.00512344	-2.53136	0.855903	0.00340714	-3.12728	0.699513	0.00589086	-2.32856	1	0	-2.87071	1	0	-2.79042	1
ENSMMUG00000019302	TNFSF10	0.0108625	-4.11385	3.53282e-06	0.00556411	-5.23501	7.29902e-21	0.0031661	-5.91483	2.13254e-20	0.00194625	-6.53646	7.3652e-24	0.00268002	-5.22091	0.00636214	0.0180447	-3.03766	1	0.0156011	-3.58106	0.000200183	0.0431852	-2.15314	0.267382	0.117435	-0.674865	1	0.187301	-0.040824	1	0.694577	2.09046	1.48541e-06	0.199814	0.0695905	1	1.35604	2.98903	5.1839e-06	0.430033	1.17746	1	0.16185	-0.2074	1	0.154002	-0.272512	0.976055
ENSMMUG00000010172	TSPAN3	0.347598	1.99651	3.58818e-06	0.0352393	-1.69335	0.00013499	0.021635	-2.38606	9.24728e-07	0.0228684	-2.32274	3.01977e-07	0.399323	2.06364	0.00207059	0.661639	2.77101	0.00870075	0.25529	1.41748	0.00450121	0.0751047	-0.446361	1	0.15658	0.647239	1	0.057104	-0.826204	0.958509	0.167256	0.75532	0.281745	0.122963	0.302005	0.918872	0.0851784	-0.236369	1	0.0883628	-0.147709	1	0.178035	0.842119	1	0.102668	0.0896944	0.874017
ENSMMUG00000021932	ARHGAP27	0.150988	2.10634	3.76754e-06	0.0134466	-1.77414	0.000356651	0.0110813	-2.02455	0.00011025	0.00973125	-2.22925	8.21156e-06	0.0455603	0.180208	0.942165	0.114283	1.51921	0.897915	0.0524763	0.356366	0.623434	0.0356747	-0.191395	1	0.0391451	0.0631635	1	0.0799456	0.987087	0.461615	0.0778204	0.967605	0.169631	0.0409875	0.108182	1	0.0238499	-0.660006	1	0.0294543	-0.280995	1	0.0566474	0.598252	1	0.0427783	0.258842	0.887291
ENSMMUG00000023244	GUCY1A1	0.0130349	4.27741	4.05867e-06	0.000463676	-0.856604	0.595535	0	-1.7074	0.207153	0	-1.84259	0.198509	0	0.796404	1	0	1.97864	1	0	-0.153776	1	0	0.268037	1	0.0223686	4.48429	0.0162258	0	0.559854	1	0.0011615	0.609358	1	0.00512344	2.81273	0.850632	0	1.14969	1	0	1.94841	1	0	2.40795	1	0	2.48824	1
ENSMMUG00000000387	FRMD4B	0.0249836	-3.81649	4.15278e-06	0.00834616	-5.51814	1.76519e-24	0.0031661	-6.74582	1.09063e-25	0.00486563	-6.22779	5.44749e-26	0.0107201	-4.72801	0.00759121	0.0360894	-3.05978	1	0.0312021	-3.47142	0.000146659	0.167108	-1.06203	0.804986	0.0782901	-2.06374	1	1.45501	2.22361	0.000246564	0.40304	0.240048	0.803054	0.384258	0.167569	0.955596	0.419078	0.291854	1	1.41381	2.08382	0.707154	0.105202	-1.62848	1	0.539007	0.658809	0.780366
ENSMMUG00000064708	PRF1	0.00977621	-4.47831	4.20965e-06	0.0143739	-4.15385	1.07571e-14	0.00791525	-4.9445	8.48694e-16	0.00827156	-4.9089	4.34381e-17	0	-6.4472	0.00383037	0	-5.26497	1	0.0297839	-2.92884	0.00387002	0.146454	-0.637636	1	0	-5.37075	0.696687	1.49613	2.98936	7.71256e-08	0.0975659	-1.25516	0.319412	0.589196	1.41063	0.666298	0.0715498	-1.62537	1	4.8305	4.79331	3.78763e-13	0.0971099	-1.13002	1	0.111224	-0.942372	1
ENSMMUG00000030453	NLRP1	0.0456223	2.55698	4.26664e-06	0.00741881	-0.453639	0.611319	0.00263842	-1.85283	0.00981322	0.00535219	-0.927479	0.136063	0.0187601	1.08591	0.425138	0.108268	3.63072	0.00232014	0.00567312	-0.572089	0.830056	0.00563285	-0.481985	1	0.23487	4.99037	2.59826e-12	0	-2.21912	0.583268	0.0011615	-2.22714	0.185383	0	-1.03336	1	0	-1.62928	1	0	-0.830566	1	0	-0.371026	1	0	-0.290729	1
ENSMMUG00000049226	KBTBD8	0.117314	2.14745	4.61401e-06	0.0106645	-1.6995	0.00100506	0.00474915	-2.79023	2.87305e-06	0.00291938	-3.44925	1.44501e-08	0.254602	3.27094	1.28847e-08	0.198492	2.73763	0.0322465	0.153174	2.5542	3.55189e-08	0.0150209	-0.969886	0.927191	0.0223686	-0.225365	1	0.0159891	-0.851079	0.961858	0.011615	-1.39998	0.276445	0.0256172	-0.0865112	1	0.0136285	-0.948535	1	0.0117817	-0.892895	1	0	-2.0244	1	0.0171113	-0.353059	1
ENSMMUG00000003399	ISCA1	2.12687	1.95254	4.69163e-06	0.223492	-1.68828	4.7431e-05	0.146696	-2.29596	3.08246e-07	0.120668	-2.59995	1.73286e-09	0.635164	-0.0278557	1	2.83302	2.17909	0.130852	0.405628	-0.700302	0.588699	0.424342	-0.626203	1	0.671058	0.0545513	1	1.13523	0.841816	0.471731	1.75386	1.59754	0.00104631	0.819751	0.345518	0.884477	0.793863	0.300354	1	0.630322	-0.0358725	1	0.987284	0.613599	1	0.539007	-0.25766	0.960351
ENSMMUG00000045860	TMIGD2	0.00543123	-4.36789	4.72995e-06	0.00231838	-5.73107	3.21399e-20	0.000527683	-7.10284	2.23148e-20	0.00583875	-4.52899	1.12901e-15	0.00536004	-4.01329	0.0403514	0.0120298	-2.83105	1	0.0170194	-2.84018	0.00346375	0.120168	-0.0551017	1	0.0167765	-2.52102	1	0.057104	-1.11632	0.818581	0.0615595	-1.05722	0.402396	1.17327	3.3852	8.17592e-06	0.051107	-1.2348	1	0.159053	0.380722	1	0.671677	2.47016	0.419334	0.0171113	-2.32145	1
ENSMMUG00000005757	CST7	0.0477948	-3.72201	4.79042e-06	0.0486859	-3.83916	1.8166e-16	0.0374655	-4.1864	2.73027e-16	0.0287072	-4.58659	7.8004e-20	0.0375203	-3.95492	0.02327	0.0721788	-2.97945	1	0.0425484	-3.85519	2.7621e-05	0.313562	-0.972806	0.869248	2.68982	2.2054	0.0211785	5.95938	3.74959	6.39228e-17	0.642309	0.0880303	0.99271	0.286913	-1.07288	1	0.354342	-0.779594	1	2.19729	1.89657	1	0.38844	-0.630025	1	1.84802	1.62475	0.606199
ENSMMUG00000001597	GZMA	0.00868996	-5.97779	4.80693e-06	0.00556411	-6.80978	4.30233e-19	0.00474915	-6.97248	4.29472e-17	0.00583875	-6.72865	4.97982e-18	0.00804005	-5.79163	0.0686133	0.0120298	-5.0246	1	0.0127645	-5.41886	0.000198271	0.187762	-1.64516	0.818988	0.0335529	-3.90731	1	0.85656	0.591238	0.700076	0.0545905	-3.45331	0.00931143	0.0358641	-3.84174	1	0.051107	-3.4363	0.979105	1.59053	1.48876	1	0.03237	-3.85799	1	0.119779	-2.19102	1
ENSMMUG00000010731	KIF13A	0.0119487	4.8989	4.80693e-06	0	-1.55175	0.345251	0	-1.33543	0.437492	0.000486563	-0.383159	0.936921	0	1.16837	1	0.0120298	4.11614	0.723987	0	0.218192	1	0	0.640005	1	0	2.24483	1	0.00456832	2.69736	0.51415	0	-0.085787	1	0	2.11758	1	0	1.52166	1	0	2.32038	1	0	2.77992	1	0	2.86021	1
ENSMMUG00000013325	LRRK1	0.0858134	2.19292	4.80693e-06	0.00741881	-1.71667	0.00151695	0.00844293	-1.50035	0.00563714	0.00924469	-1.38766	0.00604593	0.0804005	1.93391	0.0190213	0.0902236	2.09378	0.485057	0.160266	3.312	1.08146e-14	0.0262866	0.285631	1	0.150988	2.84963	0.00289965	0.00913664	-1.0511	0.850977	0.0011615	-3.40347	0.00774918	0.0256172	0.401988	1	0	-2.80027	0.892051	0	-2.00155	1	0	-1.54201	1	0	-1.46172	1
ENSMMUG00000002102	CCR7	2.26374	1.96346	6.0542e-06	0.0231838	-5.08087	2.27224e-23	0.0142474	-5.73293	1.37708e-23	0.0248147	-4.97159	8.93745e-22	0.0750405	-3.17836	0.0768196	2.00296	1.57415	0.703234	0.0921882	-2.9368	0.00105429	0.343604	-1.01868	0.844544	3.43358	2.3914	0.00795362	0.678396	-0.0145066	1	0.119634	-2.57923	0.0028234	0.466233	-0.554483	1	0.177171	-1.95168	0.97446	1.20173	0.820678	1	2.49249	1.88751	1	0.231003	-1.53729	1
ENSMMUG00000019639	PAX5	0.0934171	2.25438	6.38422e-06	0.0018547	-3.60996	1.10012e-07	0.000527683	-4.72775	1.37478e-08	0.00194625	-3.52884	1.45956e-07	0.249242	3.76058	5.38371e-11	0.2827	3.74226	8.53413e-05	0.163102	3.23882	1.05795e-12	0.00375524	-2.1633	0.456545	0.00559215	-1.14749	1	0.00228416	-2.46049	0.453461	0.0011615	-3.4781	0.00916693	0.00512344	-1.27474	1	0	-2.8747	0.933501	0	-2.07598	1	0.00809249	-0.612401	1	0	-1.53614	1
ENSMMUG00000007403	IL17A	0.00325874	-6.69682	6.77349e-06	0.00695513	-6.05721	7.74692e-15	0.0110813	-5.38006	1.89379e-11	0.00486563	-6.51782	2.41375e-15	0.00268002	-6.34035	0.0850192	0.0060149	-5.15812	1	0.0297839	-3.82644	0.0116271	0.0206538	-4.28143	0.170488	0.111843	-1.86715	1	0.0205574	-4.25311	0.313791	0.006969	-5.78599	0.000124152	11.9632	5.48123	8.14912e-15	0.221464	-0.927686	1	0.0765811	-2.3782	1	0.00809249	-4.72881	1	0.00855566	-4.64851	1
ENSMMUG00000001753	ITGA1	0.00977621	-3.99531	6.93244e-06	0.00417308	-5.3585	7.99792e-21	0.00158305	-6.46774	3.669e-21	0.00583875	-4.89704	2.71129e-18	0.0107201	-3.6414	0.0494437	0.0661639	-1.19189	1	0.0127645	-3.58856	0.000202368	0.0469404	-1.7785	0.422979	0.0447372	-1.71453	1	0.244405	0.618723	0.644338	0.335673	1.1461	0.0452647	0.47648	1.59535	0.463731	0.381599	1.27701	0.551813	0.630322	2.00728	0.99351	0.477457	1.58877	1	0.051334	-1.46293	1
ENSMMUG00000053622	VPREB3	0.827719	1.98008	7.39988e-06	0.0421945	-2.73676	4.04206e-09	0.0031661	-6.27073	2.27241e-21	0.0228684	-3.61198	6.44315e-13	2.70146	3.86877	6.01397e-15	2.3819	3.4044	9.88888e-05	1.82391	3.43027	7.43672e-19	0.0506957	-2.28695	0.248203	0.0167765	-3.49902	1	0.00228416	-5.81281	0.00190525	0.0058075	-5.24388	1.98118e-07	0	-5.62745	0.614625	0	-6.22337	0.0644455	0	-5.42466	1	0	-4.96512	1	0	-4.88482	0.914282
ENSMMUG00000008040	TNFSF13B	0.00108625	-4.94659	7.39988e-06	0.00324573	-4.30034	2.7629e-13	0.000527683	-6.09346	2.60018e-15	0.00145969	-5.22551	4.32523e-15	0.00268002	-3.58965	0.0811792	0.0120298	-1.82089	1	0.00425484	-3.5367	0.000990393	0.00938809	-2.52677	0.212667	0.486517	3.08782	0.00012112	0.0388307	-0.630968	1	0.0127765	-2.24308	0.0304483	0.543085	3.27585	4.61195e-05	0.0953998	0.664585	0.978984	0.117817	0.984773	1	0.0971099	0.739682	1	0.0171113	-1.31128	1
ENSMMUG00000057434	ENSMMUG00000057434	0.0249836	-3.68794	7.74984e-06	0.0190107	-4.23813	3.61534e-18	0.010026	-5.09909	9.17893e-20	0.0121641	-4.8539	2.56149e-20	0.00804005	-4.92221	0.00549976	0.0902236	-1.73623	1	0.0226925	-3.78087	4.56463e-05	0.122045	-1.38675	0.606589	0.296384	-0.0752136	1	0.246689	-0.357507	1	0.859509	1.60686	0.00069887	1.54728	2.3664	0.0219697	0.770013	1.32878	0.474825	0.730466	1.23375	1	0.3237	0.058454	1	0.119779	-1.32005	1
ENSMMUG00000002922	CRTAM	0.0152074	-4.13599	7.74984e-06	0.00602778	-5.59908	1.49535e-21	0.00527683	-5.73178	2.3786e-19	0.007785	-5.23674	2.90635e-19	0.0187601	-3.68851	0.0657133	0.0060149	-4.50847	1	0.0156011	-4.05226	8.74822e-05	0.0413076	-2.68781	0.153147	0.0391451	-2.61206	1	1.77022	2.98757	3.8712e-08	1.69463	3.23208	4.38286e-17	0.507221	0.938631	0.83283	0.0102214	-4.33669	0.366213	1.69657	2.74514	0.0525116	0.299422	0.181985	1	0.077001	-1.67401	1
ENSMMUG00000009454	CES1	0.00108625	-5.3749	7.79974e-06	0.000463676	-6.73808	9.47902e-18	0	-7.52293	1.87201e-16	0.0038925	-4.47885	1.86597e-12	0.00536004	-3.43183	0.148503	0	-3.83689	1	0.00141828	-4.96814	0.000126023	0.0356747	-1.20327	0.858046	0	-3.94267	1	0.0433991	-0.911451	1	0.004646	-3.94669	0.000596787	0.0204938	-1.74332	1	0.0681427	-0.250044	1	0.00589086	-2.86596	1	0	-3.40758	1	0.273781	1.75486	0.667785
ENSMMUG00000022614	SRGAP2	0.129263	2.10189	7.92594e-06	0.018547	-1.06093	0.0354233	0.0195243	-0.962936	0.0605684	0.0116775	-1.7393	0.000395696	0.0830806	1.2757	0.162912	0.0481192	0.563604	1	0.086515	1.36807	0.0159158	0.0488181	0.488002	0.881344	0.0782901	1.21127	0.756961	0.0456832	0.400376	0.867184	0.013938	-1.33131	0.31234	0.117839	1.78719	0.463534	0.0442928	0.385808	1	0.0235634	-0.325516	1	0	-2.19871	1	0.051334	0.705182	0.801099
ENSMMUG00000037644	CPD	0.00651747	-4.16257	8.6889e-06	0.00927351	-3.92995	4.06916e-14	0.00474915	-4.79255	2.33582e-15	0.00291938	-5.44463	1.04084e-18	0.00804005	-3.6153	0.0620548	0.0120298	-2.84887	1	0.0411301	-1.63842	0.0911145	0.0844928	-0.587386	1	0.0335529	-1.72918	1	0.308362	1.34105	0.163194	0.196293	0.673819	0.352115	0.502097	2.03836	0.148668	0.241907	0.961263	0.877058	0.577304	2.24116	0.574355	0.03237	-1.68106	1	0.222447	0.849253	0.780366
ENSMMUG00000052248	TRBV5-1	0.00434498	-5.2645	9.00419e-06	0.000927351	-7.36566	1.91305e-20	0.00158305	-6.7338	7.07552e-17	0.00291938	-6.06012	5.99359e-17	0.0214401	-3.05755	0.26308	0	-5.04926	1	0.0269473	-2.85017	0.0173943	0.116412	-0.751093	1	0	-5.15505	1	0.335772	0.817228	0.554743	0.177709	-0.139867	1	0.00512344	-4.28179	0.862883	0.698463	1.91516	0.169049	0.13549	-0.482932	1	0.582659	1.60651	1	0.31656	0.726979	0.780366
ENSMMUG00000008624	FOXP3	0.00108625	-5.26977	9.5582e-06	0.000463676	-6.63296	1.53211e-17	0.00211073	-5.09095	7.76649e-13	0	-7.55308	7.65735e-18	0.00536004	-3.32662	0.148735	0.0180447	-1.72809	1	0.0070914	-3.27303	0.00399454	0.0713495	-0.108663	1	0	-3.83763	1	0	-5.15064	0.0284642	0.0034845	-4.16449	0.00030628	0	-3.96488	0.83914	0.0272571	-1.38083	1	0	-3.76209	1	0.00809249	-2.30129	1	3.18271	5.88338	1.96052e-19
ENSMMUG00000051357	PRDM8	0.053226	2.46594	1.02641e-05	0.00324573	-1.93189	0.00489133	0	-4.77153	2.46052e-06	0.00145969	-2.883	8.57226e-05	0.00268002	-1.25986	0.859349	0.0300745	1.53922	1	0.00567312	-0.86427	0.637775	0.00375524	-1.19536	0.904699	0.0223686	1.16237	1	0.0319783	1.51679	0.309954	0.0034845	-1.49817	0.384913	0.00512344	-0.310657	1	0.00681427	-0.313712	1	0.0176726	0.907993	1	0	-0.656183	1	0	-0.575887	1
ENSMMUG00000017017	FYN	0.00434498	-4.22832	1.02641e-05	0.0037094	-4.73938	1.56334e-16	0.00105537	-6.11422	8.27671e-18	0.000486563	-6.8354	1.50775e-20	0.0241202	-1.86622	0.381758	0.0120298	-2.42818	1	0.0297839	-1.66641	0.0839442	0.0563285	-0.7404	1	0.0279608	-1.53086	1	0.338056	1.94613	0.00518365	0.210231	1.25562	0.026031	0.256172	1.47659	0.602155	0.146507	0.660222	0.975173	0.235634	1.35388	1	0.178035	0.960488	1	0.308004	1.74139	0.593374
ENSMMUG00000020776	PRKCQ	0.00325874	-4.36202	1.06186e-05	0.00278205	-4.91432	1.69776e-16	0.00105537	-5.9251	1.06789e-16	0.00194625	-5.32097	6.67136e-17	0.00804005	-3.00508	0.126111	0	-3.82637	1	0.00567312	-3.63216	0.000431773	0.0544509	-0.595662	1	0	-3.93215	0.860394	0.274099	1.82181	0.0144869	0.167256	1.09678	0.0732993	0.117839	0.552796	0.857079	0.197614	1.29701	0.588449	0.394687	2.31167	0.46323	0.242775	1.59276	1	0.077001	0.015756	0.904825
ENSMMUG00000013779	ENSMMUG00000013779	0.00977621	-4.82664	1.06411e-05	0.0018547	-7.19153	2.10882e-22	0.000527683	-8.29816	2.04464e-21	0.00291938	-6.62429	4.85506e-20	0.0160801	-3.9853	0.10957	0.0060149	-4.61212	1	0.00850968	-4.93548	7.34672e-05	0.0469404	-2.61409	0.307839	0.0391451	-2.71586	1	0.134765	-1.10415	0.959684	2.83987	4.44651	1.58297e-31	0.266419	-0.0997708	1	0.0306642	-3.11642	0.937628	0.400578	0.489148	1	0	-5.18315	1	0.025667	-3.10183	1
ENSMMUG00000005508	IFNGR2	0.56702	1.9072	1.06411e-05	0.0816069	-1.24104	0.00397908	0.0464361	-2.068	7.25607e-06	0.0481697	-2.02875	2.28872e-06	0.152761	-0.199633	1	0.62555	1.86576	0.41522	0.0936064	-0.936595	0.3892	0.0995137	-0.83336	0.969927	1.95725	3.65063	4.73123e-08	0.00685248	-4.32446	0.0134895	0.037168	-2.28148	0.0118541	0.958084	2.52182	0.0102387	0.470185	1.46128	0.348324	0.0883628	-0.929226	1	0.178035	0.0577856	1	0.273781	0.664517	0.780366
ENSMMUG00000021299	RTN4	0.356288	1.92434	1.06576e-05	0.0468312	-1.36172	0.00192583	0.0295503	-2.02702	1.60665e-05	0.0243281	-2.3282	2.59358e-07	0.0830806	-0.378975	1	0.29473	1.46354	0.825601	0.0921882	-0.253577	1	0.131433	0.278232	0.997077	0.257239	1.26574	0.535308	0.155323	0.526968	0.723765	0.182355	0.789757	0.251249	0.210061	0.971652	0.83283	0.207835	0.955987	0.873246	0.13549	0.350749	1	0.0890174	-0.200504	1	0.111224	0.103979	0.867299
ENSMMUG00000019206	BLK	0.35303	1.94499	1.06667e-05	0.0463676	-1.34523	0.00264317	0.0321887	-1.87026	7.23015e-05	0.0408713	-1.52836	0.000356359	0.956766	3.47404	1.16947e-11	0.769908	2.93755	0.00345701	0.571567	2.7532	2.52836e-11	0.063839	-0.74502	1	0.0111843	-2.71392	1	0.00456832	-4.02693	0.0353516	0.0058075	-4.04181	3.82505e-05	0.240802	1.20035	0.769707	0	-5.02387	0.186082	0	-4.22516	1	0	-3.76562	1	0.0171113	-2.09854	1
ENSMMUG00000007969	CD160	0.0162937	-3.79676	1.07635e-05	0.414526	1.08998	0.000738289	0.375183	0.871864	0.0081182	0.389737	0.958808	0.00189556	0.136681	-0.723644	1	0.0060149	-4.26367	1	0.0510581	-2.17139	0.0175093	0.159598	-0.511159	1	0	-5.36988	0.449526	0.182733	-0.307976	1	0.182355	-0.327084	1	0.0307407	-2.68717	0.854383	0.0170357	-3.50592	0.505987	0.294543	0.399904	1	0	-4.83479	1	0.0171113	-3.16867	1
ENSMMUG00000002338	HNRNPLL	0.00543123	-4.12624	1.14476e-05	0.00417308	-4.74876	5.62316e-17	0.00369378	-4.85622	2.94006e-15	0.00340594	-4.99141	4.87233e-17	0.0107201	-3.03326	0.11481	0.0060149	-3.17572	1	0.0368753	-1.53004	0.112594	0.0901257	-0.227678	1	0.128619	0.323862	1	0.296941	1.56286	0.0572093	0.053429	-1.01549	0.41028	0.31253	1.60178	0.484889	0.313456	1.6208	0.236869	0.223853	1.11392	1	0.0647399	-0.570026	1	0.684453	2.74837	0.048235
ENSMMUG00000021696	EBF1	0.0423636	2.42641	1.16071e-05	0.000927351	-3.08878	8.65145e-05	0	-4.47679	7.25287e-06	0.000973125	-3.00765	6.73364e-05	0.107201	3.83203	9.9478e-10	0.0300745	1.84313	0.999526	0.0836785	3.70475	1.08146e-14	0.00375524	-0.897023	1	0	-0.896529	1	0	-2.20953	0.566956	0	-3.22714	0.0572129	0	-1.02378	1	0	-1.6197	1	0	-0.82098	1	0	-0.36144	1	0	-0.281143	1
ENSMMUG00000029176	ARHGAP17	0.32696	1.91814	1.1679e-05	0.0208654	-2.44057	1.10429e-07	0.020052	-2.46937	4.70169e-07	0.0165431	-2.76464	5.52851e-09	0.412723	2.14502	0.00112121	0.228566	1.21667	0.99208	0.377262	2.10543	2.53969e-06	0.0431852	-1.20917	0.721529	0.134212	0.455528	1	0.10964	0.137142	1	0.0964044	-0.0674862	1	0.102469	0.072819	1	0.0545142	-0.831871	1	0.0471269	-0.958484	1	0.0890174	-0.0809883	1	0.154002	0.669104	0.784512
ENSMMUG00000021803	WDR45B	0.252009	1.98337	1.17597e-05	0.0194744	-2.10007	1.00097e-05	0.0126644	-2.69025	3.17567e-07	0.00924469	-3.15399	1.33849e-09	0.0670005	-0.128533	1	0.180447	1.31412	0.982882	0.0765871	0.0412553	1	0.0431852	-0.775032	1	0.139804	0.947922	0.887893	0.0822298	0.158618	1	0.204424	1.60046	0.00195668	0.14858	1.03245	0.83283	0.163543	1.1699	0.730128	0.0942537	0.398586	1	0.0971099	0.465843	1	0.119779	0.755218	0.780366
ENSMMUG00000007479	PNOC	0.592004	2.1329	1.18565e-05	0.217	0.491786	0.239047	0.126116	-0.419895	0.565361	0.116775	-0.54842	0.328331	0.742365	2.32153	0.00152188	0.469162	1.55946	0.864145	0.394282	1.37721	0.0155858	0.223437	0.477644	0.835645	0.0559215	-1.43228	1	0.00456832	-4.62457	0.0520582	0.0058075	-4.64038	5.92632e-05	0	-5.02498	0.83283	0	-5.6209	0.317431	0	-4.82218	1	0.00809249	-3.36204	1	0	-4.28235	1
ENSMMUG00000050880	ENSMMUG00000050880	0.0369323	2.7614	1.20584e-05	0.000463676	-3.24565	0.000697362	0.00105537	-2.43119	0.00681737	0.000486563	-3.16452	0.00045123	0.00536004	0.0726139	1	0.0240596	2.01853	1	0.0070914	0.162697	1	0.00563285	-0.0274193	1	0	-0.462126	1	0.0182733	1.50271	0.442199	0.0104535	0.651179	0.717335	0.0153703	1.45016	0.84633	0.0204428	1.70223	0.81768	0.00589086	0.626479	1	0.00809249	1.08602	1	0.00855566	1.16632	0.926488
ENSMMUG00000005681	DHRS3	0.00868996	-3.91131	1.21062e-05	0.00278205	-5.6385	4.44498e-21	0.00105537	-6.64742	8.91978e-21	0.000973125	-6.78261	7.33113e-23	0	-5.73001	0.00407313	0.0060149	-3.54706	1	0.00567312	-4.35541	2.32422e-05	0.0431852	-1.65696	0.485702	0.150988	0.17314	1	0.354045	1.43355	0.0971136	0.0336835	-2.0565	0.0300459	0.266419	0.984596	0.831103	0.691649	2.44787	0.00182001	0.129599	-0.0387054	1	0.22659	0.759576	1	0.31656	1.23633	0.780366
ENSMMUG00000000972	TNK2	0.0673472	2.31394	1.21062e-05	0.00417308	-2.06122	0.00116351	0.00527683	-1.70143	0.0062828	0.00486563	-1.83662	0.00185636	0.0241202	0.658901	0.679749	0.0360894	1.30879	1	0.0113462	-0.449232	0.974732	0.0112657	-0.401815	1	0.0391451	1.40155	0.820174	0.0365466	1.23023	0.444584	0.0267145	0.753748	0.451949	0.00512344	-0.760741	1	0.0136285	-0.0173185	1	0.0235634	0.781399	1	0.0809249	2.41392	1	0.025667	0.993479	0.806528
ENSMMUG00000020979	INKA1	0.135781	2.03698	1.21898e-05	0.00649146	-2.70968	4.58321e-07	0.00474915	-3.09095	2.15807e-07	0.00632531	-2.73062	3.21373e-07	0.187601	2.40277	0.000387761	0.0661639	0.863164	1	0.241107	3.03351	7.27272e-13	0.0431852	0.183148	1	0.00559215	-1.85259	1	0.0433991	0.201663	1	0.027876	-0.481172	0.904065	0.0307407	-0.160029	1	0.0442928	0.261657	1	0.0117817	-1.18959	1	0.0485549	0.502306	1	0.0171113	-0.649756	1
ENSMMUG00000023677	TNFRSF25	0.00977621	-3.84929	1.27002e-05	0.00741881	-4.44224	3.83312e-17	0.00211073	-5.99951	9.17893e-20	0.0038925	-5.28403	2.0238e-19	0.0107201	-3.49571	0.0585916	0.0180447	-2.63607	1	0.0241107	-2.58916	0.00499099	0.0544509	-1.42228	0.604708	0.0111843	-3.15756	1	0.0502515	-1.51852	0.606071	0.013938	-3.36599	0.000203564	1.12203	3.06456	0.000145205	0.453149	1.69079	0.164425	0.212071	0.565403	1	0.137572	-0.0274388	1	0.65023	2.19001	0.270326
ENSMMUG00000022869	GM2A	0.211818	1.96094	1.28441e-05	0.068624	0.114637	0.867738	0.0448531	-0.571572	0.266148	0.0413578	-0.706764	0.117667	0.235842	1.98674	0.00524849	0.258641	2.07892	0.293717	0.112044	0.867695	0.128295	0.103269	0.735541	0.614481	0.201317	1.71202	0.226019	0.00913664	-2.53837	0.302126	0.016261	-1.95562	0.0571013	0.00512344	-2.67913	0.853142	0.0306642	-0.940857	1	0.0235634	-1.14982	1	0.016185	-1.4303	1	0.136891	1.17405	0.780366
ENSMMUG00000018544	SKAP2	0.648488	1.87201	1.30821e-05	0.118701	-0.898492	0.037716	0.084957	-1.39646	0.00130444	0.0506025	-2.1856	3.3996e-07	0.720925	1.89959	0.00517963	0.487207	1.26766	0.948468	0.502071	1.38931	0.00443525	0.212171	0.0481116	1	0.88356	2.15533	0.0278101	0.100503	-1.03479	0.833587	0.156802	-0.412201	0.944897	0.481604	1.2533	0.718936	0.0988069	-1.03714	1	0.164944	-0.28781	1	0.0404625	-2.11228	1	0.367893	0.860695	0.780366
ENSMMUG00000044417	CD6	0.0293286	-3.56433	1.31439e-05	0.0143739	-4.73371	7.59999e-21	0.0031661	-6.71732	1.21026e-25	0.00827156	-5.48674	2.55853e-23	0.0160801	-4.21352	0.0160443	0.0721788	-2.13645	1	0.0368753	-3.21034	0.000372958	0.272255	-0.318422	1	0.0223686	-3.62307	0.916367	1.0667	1.75362	0.01363	0.277598	-0.298753	1	0.0512344	-2.61107	0.853142	0.688241	1.05589	0.756749	0.830611	1.32067	1	0.695954	1.05707	1	0.436339	0.384552	0.803482
ENSMMUG00000064204	KLHL26	0.0456223	2.41827	1.40196e-05	0.00510043	-1.11773	0.0911507	0.00263842	-1.95763	0.00534972	0.00291938	-1.86121	0.00444551	0.00536004	-0.48113	1	0.0240596	1.45622	1	0.0070914	-0.404003	1	0.0131433	0.451344	1	0.0111843	0.595325	1	0.0114208	0.309628	1	0.0127765	0.348234	0.900497	0.0102469	0.468078	1	0.00681427	-0.127845	1	0.0176726	1.09496	1	0.016185	1.13041	1	0	-0.392175	1
ENSMMUG00000005191	CDCA3	0.00108625	-4.92447	1.51873e-05	0.00649146	-3.35991	1.0145e-09	0.00105537	-5.48478	1.36774e-13	0.000973125	-5.61997	4.28944e-15	0.0455603	-0.371901	1	0	-3.38689	1	0.930391	5.69386	2.22285e-61	0.349237	2.78051	2.40157e-07	0.00559215	-2.49108	1	0.0479674	-0.312445	1	0.0011615	-4.82169	4.40534e-05	0	-3.61992	0.83283	0	-4.21584	0.477712	0	-3.41712	1	0	-2.95758	1	0	-2.87728	1
ENSMMUG00000017064	ADAP1	0.0401911	2.53212	1.54286e-05	0.0018547	-2.17578	0.00457926	0	-4.32478	3.48998e-05	0.000973125	-2.85348	0.000298322	0.00268002	-0.810253	1	0	-0.638743	1	0.00141828	-1.76043	0.256118	0.0112657	0.523596	1	0.106251	3.79624	7.74174e-05	0.0228416	1.51293	0.358384	0.011615	0.495323	0.775256	0.0204938	1.49355	0.83283	0.0170357	1.17172	0.970732	0.0176726	1.36344	1	0	-0.209437	1	0.025667	1.90328	0.780366
ENSMMUG00000061319	EGR4	0.0162937	5.8989	1.67262e-05	0	-1.71221	0.643888	0	-1.4959	0.769159	0	-1.63109	0.575291	0	1.00791	1	0	2.19015	1	0	0.0577278	1	0	0.479541	1	0	2.08436	1	0	0.771358	1	0.0011615	0.831751	0.904576	0	1.95712	1	0.00340714	2.4392	0.983522	0	2.15991	1	0	2.61945	1	0	2.69975	1
ENSMMUG00000022387	GZF1	0.212904	1.94352	1.67322e-05	0.0264295	-1.42489	0.00209851	0.011609	-2.59785	6.3659e-07	0.0107044	-2.73304	4.11871e-08	0.192961	1.65124	0.0355591	0.150373	1.26969	0.993282	0.150338	1.30903	0.0130147	0.0544509	-0.228279	1	0.0671058	0.143987	1	0.0753773	0.250323	0.958509	0.127765	1.06477	0.0946884	0.0666047	0.125178	1	0.0613284	-0.0225351	1	0.082472	0.429033	1	0.105202	0.787513	1	0.0171113	-1.37124	1
ENSMMUG00000023587	CXCR6	0.00108625	-4.95908	1.7253e-05	0.000463676	-6.32227	1.07547e-16	0.00105537	-5.51943	1.76911e-13	0	-7.24269	4.33896e-17	0	-4.6037	0.0434033	0	-3.42146	1	0.00567312	-3.22573	0.00368408	0.0168986	-1.79609	0.524231	0.00559215	-2.52569	1	0.232984	2.01404	0.00786602	0.002323	-4.26979	0.00019713	0.271542	2.18514	0.14009	0.139693	1.20702	0.732089	0.111926	0.900044	1	0	-2.99216	1	0.325115	2.4338	0.224958
ENSMMUG00000001245	ENSMMUG00000001245	0.211818	1.93996	1.74671e-05	0.152549	1.60742	3.50931e-07	0.084957	0.455258	0.224605	0.0671456	0.0580625	0.969692	0.0589604	-0.0894248	1	0.0120298	-1.87632	1	0.035457	-0.858091	0.486341	0.0807376	0.350849	0.963499	0	-3.57008	0.968651	0.0274099	-1.16444	0.786772	0.0011615	-4.89919	1.47802e-05	0	-3.69733	0.820757	0	-4.29325	0.354557	0	-3.49454	1	0	-3.035	1	0	-2.9547	1
ENSMMUG00000002746	TRAT1	0.0108625	-3.75996	1.75533e-05	0.0862437	-0.916687	0.0378775	0.0643774	-1.34916	0.00238159	0.0651994	-1.34183	0.0011323	0.00804005	-3.86699	0.0368522	0	-4.68669	1	0.00567312	-4.4946	1.23794e-05	0.0863704	-0.81268	0.980236	0.0335529	-1.98124	1	0.463685	1.70445	0.0234272	0.114988	-0.413812	0.947658	0.363764	1.29682	0.711122	0.378192	1.36527	0.464049	0.229743	0.630419	1	0.331792	1.16166	1	0.136891	-0.0792548	0.930839
ENSMMUG00000015054	ARAP1	0.127091	2.02666	1.75533e-05	0.0115919	-1.79727	0.000419597	0.00580452	-2.73447	2.52417e-06	0.00486563	-2.99787	8.70754e-08	0.0643204	0.863518	0.389964	0.0962385	1.46754	0.959742	0.0595677	0.746078	0.246799	0.0281643	-0.333228	1	0.123027	1.81419	0.226729	0.0662407	0.903809	0.525916	0.039491	0.12253	1	0.0512344	0.590333	0.879228	0.051107	0.548425	0.99387	0.0235634	-0.360346	1	0.0485549	0.589925	1	0.0684453	1.03812	0.780366
ENSMMUG00000021808	CRY1	0.00543123	-4.03577	1.77942e-05	0.00463676	-4.51957	6.48072e-16	0.00105537	-6.18559	4.14288e-18	0.000973125	-6.32078	7.1199e-20	0.00268002	-4.26773	0.0289576	0.0120298	-2.49955	1	0.0070914	-3.62902	0.000343699	0.0675942	-0.551923	1	0.0335529	-1.37901	1	0.153039	0.649368	0.644338	0.0813049	-0.302876	1	0.251049	1.37317	0.673852	0.323678	1.76572	0.133036	0.270979	1.48366	1	0.178035	0.888109	1	0.479117	2.31194	0.216688
ENSMMUG00000010426	MBOAT7	0.143384	1.99708	1.77942e-05	0.0236475	-0.938772	0.0552696	0.0189966	-1.2504	0.0109107	0.0116775	-1.98009	4.19148e-05	0.0241202	-0.698361	1	0.0481192	0.329549	1	0.0198559	-1.0519	0.35961	0.0356747	-0.203269	1	0.184541	2.20058	0.0509388	0.0114208	-1.68115	0.594772	0.034845	-0.27054	1	0.0973454	1.27431	0.778093	0.16695	2.07307	0.0507898	0.041236	0.127068	1	0.0242775	-0.42264	1	0.136891	1.77539	0.663264
ENSMMUG00000020040	PHACTR1	0.111883	2.1115	1.79996e-05	0.0236475	-0.446841	0.507248	0.0226904	-0.499342	0.44753	0.00973125	-1.77874	0.000563411	0.0482403	0.709347	0.524719	0.156387	2.42478	0.17395	0.0198559	-0.594809	0.827509	0.0337971	0.18098	1	0.0782901	1.43183	0.597127	0.0753773	1.36191	0.256755	0.025553	-0.256122	1	0.0256172	-0.0460446	1	0.00681427	-1.65141	1	0.041236	0.578116	1	0.00809249	-0.981244	1	0.0171113	-0.312852	1
ENSMMUG00000060802	FAM177A1	0.630022	1.85368	1.80122e-05	0.132148	-0.699413	0.122818	0.0976214	-1.15641	0.00761282	0.0715247	-1.6408	6.58139e-05	0.120601	-0.738764	1	0.180447	-0.133251	1	0.114881	-0.837137	0.462877	0.15772	-0.36199	1	0.167765	-0.239034	1	0.244405	0.286836	0.887745	0.351934	0.86428	0.175111	0.430369	1.11558	0.785105	0.180578	-0.150213	1	0.188507	-0.0723091	1	0.364162	0.87278	1	0.333671	0.748494	0.780366
ENSMMUG00000011956	CAMK1D	0.115142	2.04791	1.80239e-05	0.00278205	-3.58174	4.66752e-09	0.000527683	-5.18755	6.10336e-11	0.00145969	-4.31685	1.90829e-10	0.0214401	-0.493102	1	0.144358	2.21156	0.293717	0.0226925	-0.5017	0.885001	0.0168986	-0.866483	1	0.190133	2.62237	0.00828682	0.0936506	1.59462	0.0905123	0.04646	0.539049	0.550694	0.0614813	0.998592	0.83283	0.0340714	0.155663	1	0.0647994	1.08291	1	0.0728324	1.27343	1	0.0427783	0.60486	0.820058
ENSMMUG00000001040	NUGGC	0	-5.48264	1.95398e-05	0.0306026	-0.629418	0.26038	0.0211073	-1.18274	0.0217204	0.0116775	-2.06798	4.49303e-05	0.294802	2.92872	2.42654e-06	0.0060149	-1.94131	1	0.570148	4.91044	5.99475e-41	0.00563285	-2.64757	0.24316	0.0111843	-1.45996	1	0	-4.36226	0.0681996	0.004646	-3.04926	0.00737529	0	-3.1765	0.844122	0	-3.77242	0.672554	0	-2.9737	1	0	-2.51416	1	0	-2.43387	1
ENSMMUG00000007777	CIITA	0.259613	1.93697	2.18408e-05	0.00556411	-3.94624	8.15273e-13	0.00263842	-4.85406	7.49112e-14	0.0038925	-4.40059	7.80266e-14	0.871006	3.87494	5.29009e-15	0.29473	1.94622	0.423776	0.494979	3.06862	3.73941e-14	0.0319195	-1.27878	0.714825	0.699019	3.27477	1.73764e-05	0.013705	-2.36318	0.340282	0.0058075	-3.60442	0.000375954	0.00512344	-2.99094	0.84633	0	-4.5881	0.313365	0.0353451	-0.974631	1	0	-3.32984	1	0	-3.24954	1
ENSMMUG00000021518	CLCN7	0.0999346	2.05004	2.47153e-05	0.0120556	-1.35686	0.00882715	0.00474915	-2.6334	1.18082e-05	0.00632531	-2.26929	2.2738e-05	0.0348402	0.369704	0.843223	0.0481192	0.897192	1	0.0156011	-0.809822	0.569251	0.0187762	-0.517004	1	0.100659	1.90426	0.206336	0.0319783	0.236179	1	0.0731744	1.49388	0.0122801	0.0512344	0.960571	0.83914	0.0272571	0.0682392	1	0.0353451	0.497517	1	0.0485549	0.957057	1	0.0684453	1.40679	0.780366
ENSMMUG00000018474	ENSMMUG00000018474	0.0564848	2.20056	2.52044e-05	0.00417308	-1.89055	0.00203063	0.00263842	-2.43779	0.000282755	0.00145969	-3.17106	4.56244e-06	0.0750405	2.49911	0.00118293	0.0661639	2.28833	0.444011	0.0482215	1.86508	0.00136878	0.0150209	0.142506	1	0.385858	5.18545	4.28294e-17	0	-2.78807	0.40004	0	-3.80568	0.0112645	0.00512344	-0.595857	1	0	-2.19823	0.978984	0	-1.39952	1	0	-0.939976	1	0	-0.85968	1
ENSMMUG00000051945	TNFSF14	0.00868996	-3.9431	2.56277e-05	0.00417308	-5.15359	1.83203e-18	0.00105537	-6.67912	8.89687e-20	0.0038925	-5.22516	6.88332e-18	0.00536004	-4.17531	0.0374649	0.0060149	-3.57874	1	0.0127645	-3.38364	0.000815516	0.0976361	-0.525465	1	0.0559215	-1.21881	1	0.513936	1.98772	0.00482778	0.235784	0.805279	0.251249	0.799257	2.59503	0.0108054	0.163543	0.240124	1	1.11926	3.10645	0.00398489	0.00809249	-3.14943	1	0.0427783	-1.48138	1
ENSMMUG00000020102	CCL4L1	0.0695197	-4.19735	2.60469e-05	0.0310663	-5.4952	2.76175e-20	0.0137198	-6.61478	5.44189e-22	0.0287072	-5.59529	8.73013e-20	0.0536004	-4.47403	0.0539905	0.162402	-2.87619	1	0.0595677	-4.38848	0.00010999	0.668432	-0.887489	1	3.42799	1.521	0.387359	7.26363	2.81377	1.03416e-05	0.131249	-3.28007	0.00173381	0.753146	-0.697373	1	0.0885855	-3.75769	0.766445	24.6061	4.69718	8.37606e-11	0.03237	-4.93417	1	1.08657	-0.165823	0.876495
ENSMMUG00000012048	STING1	0.0173799	-3.57158	2.70519e-05	0.0037094	-5.85613	1.36729e-23	0.0031661	-6.00333	3.58725e-21	0.00340594	-5.9454	7.70088e-23	0.00536004	-4.72383	0.0105131	0.0421043	-2.12417	1	0.0269473	-2.92892	0.00145262	0.0901257	-1.20037	0.723273	0.430596	1.08924	0.676757	0.363182	0.853374	0.481809	0.146349	-0.513962	0.842986	0.302283	0.574715	0.851511	0.316864	0.643091	0.97446	0.265089	0.387402	1	0.210405	0.0691172	1	0.752898	1.90034	0.440864
ENSMMUG00000020903	CXCL10	2.05192	2.11219	2.79018e-05	0.111746	-2.54137	9.88932e-07	0.12981	-2.29466	2.28689e-05	0.221386	-1.50792	0.0018131	0.0160801	-4.97367	0.0395003	0.565401	-0.0137454	1	0.0326204	-4.14332	0.000363307	0.32295	-0.845982	1	7.15236	3.85433	6.75485e-07	0.141618	-2.03065	0.578465	0.128926	-2.20969	0.0595357	1.88543	1.75918	0.456126	0.224871	-1.35131	1	0.418251	-0.447895	1	0.016185	-4.58521	1	0.0598896	-3.08901	1
ENSMMUG00000009392	STAP1	0.849444	1.82834	2.86633e-05	0.238793	-0.249098	0.762679	0.146168	-1.01853	0.0196412	0.102665	-1.56962	0.00012933	1.51689	2.62784	5.31834e-06	1.51576	2.52209	0.0284369	1.05094	2.13962	9.51165e-07	0.167108	-0.739956	1	0.2852	0.0597501	1	0.013705	-4.1624	0.014358	0.0267145	-3.39636	9.76956e-05	0.338147	0.303546	0.901576	0.425892	0.640225	0.972398	0.0589086	-2.12035	1	0.03237	-2.80044	1	0.0171113	-3.45782	1
ENSMMUG00000004217	CNR2	0.0293286	2.72898	3.13506e-05	0.000463676	-2.94002	0.00232792	0	-3.73982	0.000669296	0.00145969	-1.8261	0.0253295	0.0723605	4.08591	3.4652e-08	0.060149	3.57558	0.027408	0.0198559	1.96462	0.0131308	0.00187762	-0.748265	1	0.00559215	0.856557	1	0.00456832	0.144817	1	0.0011615	-1.47406	0.530912	0.00512344	0.72931	1	0	-0.882732	1	0	-0.0840146	1	0.00809249	1.39165	1	0	0.455822	1
ENSMMUG00000002974	ACP5	0.922222	1.8354	3.15822e-05	0.316227	0.0903687	0.887084	0.175191	-0.859402	0.0556755	0.136724	-1.25239	0.00218607	0.801325	1.48219	0.0523055	1.47365	2.35926	0.067097	0.348897	0.233043	0.696148	0.253478	-0.244075	1	0.162172	-0.855227	1	0.0319783	-3.17317	0.088985	0.0882739	-1.81036	0.0595572	0.240802	-0.298451	1	0.252128	-0.241545	1	0.111926	-1.36794	1	0.0404625	-2.64996	1	3.44793	3.64046	8.71265e-05
ENSMMUG00000002260	PRKCH	0.0249836	-3.41851	3.22447e-05	0.0037094	-6.20238	2.87418e-26	0.00685988	-5.34675	2.65806e-20	0.00535219	-5.70509	1.97673e-23	0.0294802	-3.06609	0.0839655	0	-5.47294	0.909112	0.0113462	-4.43244	4.94018e-06	0.108902	-1.27901	0.661102	0.0671058	-1.87378	1	0.831435	1.76327	0.012995	0.784012	1.76956	9.34537e-05	0.532838	1.04777	0.802001	0.21465	-0.2781	1	0.594977	1.20759	1	0.436995	0.758094	1	1.04379	2.02562	0.336609
ENSMMUG00000000812	LRIF1	0.971103	1.79475	3.228e-05	0.263831	-0.336337	0.578198	0.13667	-1.35585	0.0015191	0.136238	-1.37221	0.000566717	1.05057	1.78742	0.00966688	1.35335	2.1171	0.169201	0.890679	1.59625	0.000657538	0.330461	0.0383586	1	0.425003	0.411106	1	0.246689	-0.390572	1	0.276437	-0.234448	1	0.215185	-0.567137	1	0.1908	-0.752131	1	0.182617	-0.793979	1	0.25896	-0.289738	1	0.25667	-0.300252	0.992996
ENSMMUG00000018305	NKG2D	0.00543123	-3.96219	3.25127e-05	0.00139103	-5.9124	2.34596e-19	0	-7.69918	1.31037e-19	0.00437906	-4.50314	8.28185e-15	0.00536004	-3.60835	0.0686133	0	-4.01314	1	0.00567312	-3.8195	0.000260241	0.0563285	-0.738296	1	0.0279608	-1.5288	1	0.575609	2.83737	2.54344e-07	0.486668	2.77781	3.54132e-12	0.256172	1.47872	0.6125	0.0238499	-1.83486	0.983522	0.424142	2.22262	0.618612	0.178035	0.962581	1	0.0684453	-0.325343	1
ENSMMUG00000020663	MPP7	0.00325874	-4.17925	3.32122e-05	0.00324573	-4.53709	1.32547e-14	0.00105537	-5.74249	1.60569e-15	0.000973125	-5.87768	3.6748e-17	0.0107201	-2.49905	0.225334	0.102253	0.548654	1	0.0141828	-2.30369	0.019519	0.0225314	-1.63818	0.535266	0.00559215	-2.74853	1	0.294657	2.1423	0.00153596	0.207908	1.67175	0.000914075	0.0409875	-0.696494	1	0.132878	0.901761	0.925511	0.159053	1.16943	1	0.396532	2.49582	0.419487	0.119779	0.791171	0.780366
ENSMMUG00000023365	TLE4	0.0749509	2.12732	3.32122e-05	0.0037094	-2.52318	3.71158e-05	0.00369378	-2.48159	0.00010328	0.00340594	-2.61678	1.41046e-05	0.0402003	1.06108	0.333088	0.0180447	0.185408	1	0.0482215	1.33691	0.0324543	0.00563285	-1.5252	0.670985	0.0111843	-0.340135	1	0.0319783	0.726504	0.722789	0.0429755	1.16745	0.120413	0	-2.06174	0.984443	0.0340714	0.849384	0.983522	0.0117817	-0.264587	1	0.0485549	1.43633	1	0	-1.31911	1
ENSMMUG00000056950	ENSMMUG00000056950	19.7805	-3.58553	3.35185e-05	310.16	0.571311	0.169902	720.184	2.26371	7.47856e-12	542.594	1.66025	5.83222e-07	5.13223	-5.48443	0.000937237	3.32023	-6.09553	1	2.98831	-6.29674	2.58669e-09	151.233	-0.584116	1	0.721387	-8.29027	0.43154	41.4415	-2.47049	0.208676	1.25093	-7.5687	2.64431e-13	1.26037	-7.49147	0.61743	1.12095	-7.6694	0.0378879	1.51984	-7.22023	1	2.06359	-6.7775	1	1.53146	-7.20538	1
ENSMMUG00000015330	CCDC50	1.38279	1.82792	3.41601e-05	0.278669	-0.787412	0.0699801	0.182578	-1.42572	0.000867894	0.166404	-1.57856	8.48805e-05	0.259962	-0.802101	0.97725	0.61352	0.453033	1	0.340387	-0.422152	0.925771	0.651533	0.554093	0.719568	0.36349	-0.303016	1	0.0890823	-2.34419	0.273251	0.109181	-2.10178	0.0167832	1.73685	1.99628	0.127081	1.65927	1.95607	0.0384964	0.123708	-1.82207	1	0.0647399	-2.65488	1	0.290893	-0.609542	1
ENSMMUG00000010711	LIMD1	0.118401	1.97982	3.41601e-05	0.0352393	-0.00807124	1	0.0232181	-0.666008	0.213101	0.0194625	-0.947448	0.043894	0.0402003	0.261482	0.926088	0.168417	2.33895	0.17395	0.0184376	-0.88699	0.500608	0.0356747	0.0664027	1	0.0447372	0.488195	1	0.0296941	-0.173359	1	0.039491	0.19138	0.927057	0.0666047	1.0124	0.83283	0.0272571	-0.234975	1	0.041236	0.39103	1	0.016185	-0.578326	1	0.025667	-0.0802306	1
ENSMMUG00000015391	CTSZ	1.37519	1.82294	3.41601e-05	0.444665	-0.0211753	1	0.29392	-0.686804	0.12393	0.226738	-1.10037	0.00518045	0.924606	1.07783	0.174738	1.10674	1.3202	0.89636	0.597096	0.43173	0.433614	0.55202	0.307701	0.950885	2.38226	2.47652	0.00388123	0.34034	-0.408991	1	0.276437	-0.734535	0.599847	0.276666	-0.691757	1	0.272571	-0.723455	1	0.223853	-0.988437	1	0.38844	-0.197391	1	0.581785	0.381125	0.798676
ENSMMUG00000014789	CD37	5.32369	1.80732	3.41601e-05	0.409889	-2.27919	3.92474e-08	0.216878	-3.19304	5.94523e-12	0.24912	-3.00617	5.72743e-12	9.36934	2.58311	8.86243e-06	10.4479	2.64712	0.0184735	4.61366	1.51339	0.00191171	0.773579	-1.21405	0.691433	0.995403	-0.828652	1	2.16082	0.305664	0.983459	1.3636	-0.387422	0.845701	1.68561	-0.0648626	1	1.68653	-0.0634758	1	1.38435	-0.351062	1	2.29827	0.383422	1	1.72824	-0.030394	0.876525
ENSMMUG00000006847	RDM1	0.00108625	-4.7611	3.47604e-05	0.00278205	-4.30798	3.71304e-12	0.00105537	-5.32122	8.04877e-13	0	-7.04494	2.56098e-16	0.109881	1.06131	0.252851	0	-3.22371	1	0.758779	5.26846	2.58352e-50	0.131433	1.34583	0.176574	0.00559215	-2.32771	1	0.0913664	0.788123	0.585942	0.02323	-1.23172	0.344741	0	-3.45673	0.83914	0.00340714	-3.05088	0.817637	0.0235634	-0.924869	1	0	-2.7944	1	0	-2.7141	1
ENSMMUG00000015091	VNN2	0	-5.57886	3.53068e-05	0.00231838	-4.34693	6.39275e-11	0.00105537	-5.13671	4.30194e-11	0.000973125	-5.2719	2.37449e-12	0.603004	4.14528	7.56613e-15	0	-3.03969	1	0.6595	5.21565	1.2711e-43	0.00751047	-2.42025	0.372122	0.00559215	-2.14344	1	0.0159891	-1.44424	0.772942	0	-5.47608	8.92329e-05	0	-3.27272	0.858804	0	-3.86864	0.74522	0	-3.06992	1	0	-2.61038	1	0	-2.53008	1
ENSMMUG00000004880	GRAP2	0.00217249	-4.31865	3.57218e-05	0.0018547	-4.94164	6.69681e-15	0.00158305	-5.04887	2.15742e-13	0.00145969	-5.18406	6.9757e-15	0	-4.54991	0.0326455	0.0060149	-2.36606	1	0.00567312	-3.1717	0.00260628	0.0413076	-0.518808	1	0	-3.47345	1	0.221564	1.99375	0.0055004	0.119634	1.07276	0.0934769	0.0409875	-0.417822	1	0.0783641	0.425899	1	0.265089	2.20008	0.744016	0.339885	2.55724	0.380675	0.0684453	0.32481	0.837609
ENSMMUG00000014349	ITGAX	0.127091	2.02666	3.57218e-05	0.00463676	-3.079	1.40567e-07	0.00422147	-3.15753	4.38769e-07	0.00243281	-3.88566	1.62719e-09	0.0134001	-1.24666	0.755608	0.0180447	-0.654684	1	0.00425484	-2.7871	0.0152179	0.0150209	-1.18209	0.844718	0.357898	3.43282	1.99902e-05	0.0159891	-1.06286	0.883051	0.216039	3.04474	8.19142e-13	0.0870985	1.31969	0.785511	0.00681427	-1.90131	0.986024	0.041236	0.325689	1	0	-2.23328	1	0.0855566	1.33297	0.780366
ENSMMUG00000010626	CD1C	0.339995	1.89431	3.59394e-05	0.000927351	-6.49679	9.23009e-21	0	-7.86727	5.0148e-20	0.007785	-3.90025	9.4875e-13	1.11489	3.78357	4.65271e-14	1.18494	3.64116	1.36605e-05	0.550292	2.69861	2.43396e-10	0.0225314	-2.18035	0.308368	0.922705	3.2479	2.32439e-05	0.00685248	-3.59726	0.0795493	0	-6.61763	1.12603e-07	0	-4.41426	0.785711	0	-5.01018	0.219746	0	-4.21146	1	0.03237	-1.42632	1	0	-3.67163	1
ENSMMUG00000005417	IL2RB	0.0434498	-3.30245	3.7645e-05	0.0194744	-4.59644	1.13253e-20	0.00580452	-6.22882	5.04067e-25	0.00535219	-6.36401	1.99461e-27	0.0187601	-4.31093	0.0127078	0.0300745	-3.54421	1	0.070914	-2.57843	0.0032049	0.159598	-1.39437	0.593444	0.0335529	-3.42736	0.977357	0.682964	0.752499	0.533657	1.12898	1.61112	0.00092656	1.37308	1.77318	0.279023	0.65417	0.679487	0.96423	1.31955	1.7074	1	0.339885	-0.264777	1	1.36891	1.74867	0.516905
ENSMMUG00000000648	IL23R	0.00325874	-4.20045	3.77996e-05	0.000927351	-5.97999	7.24603e-18	0.000527683	-6.34994	2.84754e-16	0.00291938	-4.6712	3.04901e-14	0.00268002	-3.84614	0.0647692	0.0060149	-2.6639	1	0.00850968	-2.98239	0.00392936	0.0281643	-1.35601	0.695708	0.00559215	-2.76969	1	0.0319783	-1.15863	0.821088	0.0058075	-3.51008	0.000630716	0.80438	3.62771	7.98191e-07	0.0272571	-1.31371	1	0.536068	2.95269	0.0169172	0	-3.23591	1	0.444894	2.64217	0.0929332
ENSMMUG00000021144	DLL1	0.057571	2.2444	3.77996e-05	0.00324573	-2.21917	0.000692494	0.000527683	-4.04238	2.33401e-06	0.00145969	-3.16452	9.65613e-06	0.0160801	0.301639	1	0.0421043	1.68319	0.995599	0.00850968	-0.648541	0.783638	0.00187762	-2.06695	0.547058	0.0279608	1.14907	1	0.00913664	-0.433573	1	0.027876	1.00891	0.283527	0.158827	3.62008	0.000107116	0.0340714	1.33384	0.844227	0.0353451	1.45364	1	0.00809249	0.0729631	1	0	-0.853225	1
ENSMMUG00000001893	IL6ST	0.00760372	-3.76644	3.78707e-05	0.0245748	-2.33328	4.00405e-07	0.010026	-3.58068	3.88216e-11	0.01557	-2.98172	8.79496e-10	0.0160801	-2.60303	0.179052	0.0781937	-0.414568	1	0.0241107	-2.18084	0.0208386	0.0469404	-1.22135	0.725259	0.246055	1.19206	0.611545	0.153039	0.495724	0.754313	0.183517	0.790017	0.256541	0.240802	1.16065	0.785711	0.0715498	-0.584293	1	0.176726	0.717277	1	0.38844	1.85364	1	0.342227	1.66951	0.635077
ENSMMUG00000062211	ENSMMUG00000062211	0.00217249	-5.50837	3.87058e-05	0.00231838	-5.86943	1.22427e-14	0.0311333	-2.29236	0.000193049	0.00340594	-5.37184	4.7413e-13	0	-5.73781	0.0642326	0	-4.55557	1	0	-6.68799	4.45429e-05	0.0713495	-0.953635	1	0	-4.66136	1	0.127913	-0.101293	1	0.156802	0.194321	0.87304	0	-4.7886	0.894328	0.0885855	-0.611123	1	0.353451	1.38802	1	0.22659	0.751663	1	1.15501	3.14032	0.054814
ENSMMUG00000022922	NR4A1	1.06561	1.87884	4.07131e-05	0.287943	-0.267992	0.739914	0.179412	-1.00927	0.0248119	0.216034	-0.727604	0.0920207	0.675365	1.03671	0.215198	0.95637	1.52968	0.761495	0.5276	0.68378	0.212515	0.270377	-0.32744	1	1.43718	2.14293	0.03662	0.276383	-0.291662	1	0.39491	0.240378	0.807502	0.363764	0.118465	0.967389	0.0988069	-1.75282	0.984332	0.488941	0.547195	1	0.25896	-0.356184	1	0.119779	-1.41865	1
ENSMMUG00000005775	PLAAT3	0.0304149	-3.33389	4.19691e-05	0.0180833	-4.22949	4.63974e-18	0.0137198	-4.58452	1.61394e-17	0.0121641	-4.77449	6.93131e-20	0.0321602	-3.13978	0.0767889	0.0180447	-3.66095	1	0.0453849	-2.7394	0.00199605	0.0938809	-1.68359	0.446713	0.0894744	-1.67498	1	1.12838	2.04279	0.00146172	0.235784	-0.3576	1	0.92222	1.66528	0.375299	1.16865	2.05275	0.0232103	0.636213	1.11195	1	0.436995	0.56659	1	0.25667	-0.188241	0.945258
ENSMMUG00000050195	ENSMMUG00000050195	26.311	-3.14592	4.21339e-05	407.263	1.11943	0.00080074	433.848	1.20626	0.000291354	689.963	2.26909	1.11791e-14	4.47831	-5.65585	0.000125862	3.61496	-5.94783	0.98761	3.47478	-6.05389	1.75768e-10	111.232	-1.01122	0.714274	0.402635	-9.09765	0.0894668	22.298	-3.34302	0.0201904	0.739875	-8.30042	8.46858e-16	0.860738	-8.01379	0.223053	0.77342	-8.17768	0.00334012	1.00145	-7.79403	1	1.35145	-7.36002	1	1.09512	-7.66083	0.807681
ENSMMUG00000003201	MID1IP1	0.00217249	-4.33312	4.27212e-05	0.0037094	-4.10172	1.99367e-12	0.00211073	-4.73982	1.53129e-12	0.00194625	-4.87501	4.78397e-14	0.0134001	-1.97138	0.376056	0.0842086	0.547302	1	0.0326204	-0.89238	0.482101	0.0413076	-0.533605	1	0.2852	2.29633	0.0286941	0.143902	1.30332	0.22094	0.153318	1.4645	0.00802572	0.174197	1.56945	0.599511	0.0919927	0.640043	0.983522	0.129599	1.14677	1	0.0971099	0.766919	1	0.162558	1.48007	0.764082
ENSMMUG00000002278	ARID3A	0.0673472	2.07528	4.46859e-05	0.0315299	0.882687	0.0332977	0.0168859	-0.186567	0.947579	0.0116775	-0.767209	0.147574	0	-2.89898	0.209282	0.0120298	-0.121623	1	0.00567312	-1.50684	0.201924	0.0807376	2.26804	0.000837056	0.0111843	-0.227406	1	0.00456832	-1.54041	0.681137	0.00813049	-1.11727	0.45329	0.0102469	-0.354652	1	0.0102214	-0.530431	1	0.0117817	-0.151857	1	0	-1.28744	1	0.00855566	-0.202072	1
ENSMMUG00000047452	ENSMMUG00000047452	1.47947	-5.21216	4.47139e-05	79.5273	0.769213	0.144584	89.7083	0.969035	0.0490185	183.116	2.6078	2.46863e-10	1.73129	-4.93154	0.279659	1.18494	-5.45843	1	4.45623	-3.59663	0.00645245	25.7872	-1.02671	0.966204	0.246055	-7.702	1	35.2583	-0.563042	1	0.350773	-7.2808	1.22153e-05	0.850491	-5.93717	1	0.354342	-7.20267	0.881315	0.518395	-6.64249	1	0.639307	-6.33677	1	0.607452	-6.4085	1
ENSMMUG00000009611	VIPR2	0.00325874	-4.14822	4.55412e-05	0.00231838	-4.92372	2.68389e-15	0.000527683	-6.29782	4.90729e-16	0.000486563	-6.43301	1.16975e-17	0	-4.79537	0.0271418	0.0060149	-2.61178	1	0	-5.74555	1.1055e-05	0.0600838	-0.235165	1	0.0111843	-2.13123	1	0.0479674	-0.54365	1	0.0150995	-2.22439	0.0320057	0.0614813	-0.129316	1	0.722313	3.61421	1.18755e-09	0.0117817	-2.05569	1	0	-3.18383	1	0.419227	2.60854	0.108046
ENSMMUG00000004214	PKMYT1	0	-5.14002	4.58724e-05	0.00463676	-3.01608	1.04188e-07	0	-6.28689	1.49069e-12	0.000486563	-5.41933	1.12155e-12	0.0536004	0.66516	0.540865	0.0120298	-1.01039	1	0.438248	4.82023	2.65844e-40	0.281643	3.41128	3.75805e-12	0	-2.70663	1	0.0114208	-1.42089	0.704741	0.0034845	-3.02899	0.0072178	0	-2.83388	0.84633	0	-3.4298	0.688576	0.0117817	-1.04062	1	0	-2.17154	1	0	-2.09124	1
ENSMMUG00000048076	TNFRSF10B	0.144471	1.93708	4.71161e-05	0.0361667	-0.332933	0.648871	0.0205796	-1.19283	0.0160229	0.0175163	-1.4475	0.0018513	0.0616404	0.537018	0.630549	0.0240596	-0.586513	1	0.0212742	-1.01627	0.393263	0.0356747	-0.263487	1	0.0615137	0.586336	1	0.0502515	0.236786	0.992051	0.0058075	-2.75766	0.011326	0.00512344	-2.1481	0.928477	0.0953998	1.17478	0.772637	0.0647994	0.661884	1	0.00809249	-1.48577	1	0.0941123	1.20172	0.780366
ENSMMUG00000020465	PPP2R2B	0.00651747	-3.80154	5.02783e-05	0.0018547	-5.65213	5.23685e-19	0.00105537	-6.17476	8.56087e-18	0.00145969	-5.89392	9.15357e-19	0.00268002	-4.2569	0.0328402	0	-4.07565	1	0.00141828	-5.20709	8.38462e-06	0.0525733	-0.90038	0.942099	0	-4.18144	0.786527	0.363182	1.99359	0.00401349	0.0174225	-2.49717	0.00955073	0.502097	2.42077	0.0272508	0.051107	-0.889729	1	0.653885	2.81538	0.0299205	0	-3.64635	1	0.205336	1.10168	0.780366
ENSMMUG00000001130	ANKRD33B	0.0228112	2.80374	5.1651e-05	0.000463676	-2.53038	0.0111464	0	-3.33543	0.00261718	0.000486563	-2.44925	0.00768475	0.0241202	2.69512	0.0196027	0.0060149	1.37198	1	0.0269473	3.01287	1.30885e-05	0.00563285	0.7051	1	0.0111843	1.87286	1	0.00228416	-0.0468033	1	0	-2.08579	0.319163	0	0.11758	1	0	-0.478342	1	0	0.320376	1	0	0.779916	1	0	0.860213	1
ENSMMUG00000005792	PIK3R5	0.191179	1.88068	5.16983e-05	0.0533227	-0.209931	0.866194	0.0395762	-0.675997	0.180134	0.0253013	-1.3712	0.00200815	0.00536004	-2.95848	0.148503	0.0541341	-0.0279014	1	0.00425484	-3.49201	0.00111525	0.063839	0.110237	1	0.190133	1.71506	0.235605	0.134765	1.22227	0.275596	0.0267145	-1.17823	0.337275	0.112716	0.962076	0.83283	0.0647356	0.159559	1	0.0883628	0.629761	1	0.0566474	0.0762161	1	0.0427783	-0.261778	1
ENSMMUG00000018081	UBASH3A	0.00217249	-4.25423	5.26123e-05	0.0018547	-4.87707	1.67162e-14	0	-6.98943	5.77892e-16	0.00194625	-4.79594	8.6084e-14	0.00268002	-3.48394	0.0885882	0	-3.30339	1	0.00425484	-3.43075	0.00150716	0.03943	-0.518733	1	0.0111843	-1.82084	1	0.166744	1.61587	0.0584363	0.0987274	0.837354	0.25445	0.112716	1.0247	0.83283	0.183985	1.74302	0.187751	0.188507	1.76573	1	0.234682	2.08253	1	0.0598896	0.218055	0.86908
ENSMMUG00000017432	TMOD2	0.114056	1.9544	5.73928e-05	0.00139103	-4.45864	3.3818e-11	0.000527683	-5.24797	3.35759e-11	0.00291938	-3.56165	5.2298e-09	0.147401	2.22399	0.00215812	0.0962385	1.56843	0.899509	0.133318	2.1647	1.06583e-05	0.0150209	-1.08275	0.859121	0.0167765	-0.662063	1	0.0616723	0.901828	0.543425	0.0476215	0.51135	0.593667	0.046111	0.549691	0.896227	0.0442928	0.450691	1	0.041236	0.424845	1	0.00809249	-1.13262	1	0.0598896	0.964682	0.780366
ENSMMUG00000020349	SEL1L3	0.320442	1.80229	5.74994e-05	0.14003	0.480825	0.194419	0.073348	-0.59239	0.224283	0.0559547	-1.02303	0.0139463	0.302842	1.58888	0.0362634	0.186462	0.858757	1	0.245362	1.30981	0.00991408	0.116412	0.154963	1	0.0167765	-2.27319	1	0.0296941	-1.76955	0.50152	0.0290375	-1.88285	0.0531552	0.0666047	-0.583792	1	0.139693	0.431582	1	0.00589086	-3.19949	1	0.00809249	-2.73995	1	0.0855566	-0.191876	1
ENSMMUG00000053403	H3C1	0.171627	2.52179	5.84321e-05	0.00231838	-4.02398	2.4728e-06	0.00105537	-4.81529	8.94661e-07	0	-6.54051	2.90653e-09	0.0294802	-0.288485	1	0	-2.71927	1	0.405628	4.31574	2.87891e-16	0.195272	2.57443	0.00296382	0	-2.82506	1	0.00456832	-2.54804	0.751489	0	-5.15567	0.00962952	0	-2.9523	1	0	-3.54823	1	0	-2.74951	1	0	-2.28997	1	0	-2.20967	1
ENSMMUG00000006401	KCNH4	0.0217249	3.33702	6.12134e-05	0	-3.13671	0.0194238	0	-2.92039	0.0226549	0	-3.05558	0.0145023	0	-0.41659	1	0.0120298	2.40833	1	0	-1.36677	0.635394	0.00187762	0.083612	1	0	0.659865	1	0	-0.653139	1	0.006969	1.31718	0.411559	0.0102469	2.1753	0.83914	0.00681427	1.57937	0.983772	0.0117817	2.37809	1	0	1.19495	1	0	1.27525	1
ENSMMUG00000013747	SCAMP4	0.147729	1.8989	6.1633e-05	0.0162286	-1.63644	0.00073685	0.010026	-2.30325	1.50476e-05	0.0131372	-1.93555	5.0874e-05	0.131321	1.58908	0.0516003	0.144358	1.71561	0.715396	0.114881	1.42719	0.00748531	0.0300419	-0.568773	1	0.0167765	-1.07922	1	0.0342624	-0.366576	1	0.0615595	0.455067	0.608879	0.0717282	0.723917	0.851511	0.0204428	-0.988666	1	0.0530177	0.331023	1	0.03237	-0.220084	1	0.102668	1.2558	0.780366
ENSMMUG00000013610	ETV5	0.053226	2.1852	6.21828e-05	0.00649146	-1.19402	0.0521178	0.010026	-0.525952	0.448516	0.00340594	-2.06966	0.000842525	0.0160801	0.369704	0.906308	0.0481192	1.92852	0.851801	0.0411301	1.68898	0.00676097	0.0206538	0.654219	0.87195	0.0223686	0.946859	1	0.00685248	-0.69496	1	0.004646	-1.38376	0.395958	0.0512344	1.99914	0.536491	0.00340714	-1.1188	1	0.0117817	0.271702	1	0	-0.867331	1	0.025667	1.23343	0.786539
ENSMMUG00000053456	TRAV13-1	0.00108625	-5.09262	6.2222e-05	0.00139103	-5.45297	1.19081e-13	0	-7.24091	2.4819e-14	0.00243281	-4.78404	6.97184e-12	0.00268002	-3.73569	0.1515	0.0060149	-2.55345	1	0	-5.68728	0.000121245	0.0619614	-0.130513	1	0	-3.66065	1	0.162175	1.30047	0.297475	0.0406525	-0.770914	0.747109	0.0153703	-1.78364	1	0.207835	1.65944	0.370513	0.0530177	-0.250373	1	0.218497	1.72054	1	0.111224	0.780616	0.780366
ENSMMUG00000007416	SIPA1	0.329132	1.7981	6.30118e-05	0.034312	-1.81761	4.39298e-05	0.0205796	-2.54075	2.41459e-07	0.0204356	-2.56884	3.16067e-08	0.198321	0.902512	0.294811	0.433073	2.04387	0.268905	0.202814	0.95988	0.0764859	0.0957585	-0.175718	1	0.100659	-0.0536857	1	0.207859	0.976794	0.404724	0.128926	0.262136	0.802149	0.153703	0.536273	0.85703	0.11925	0.16066	1	0.159053	0.589485	1	0.105202	0.036298	1	0.205336	0.963086	0.780366
ENSMMUG00000065134	FASLG	0.00434498	-4.00317	6.30819e-05	0.0018547	-5.36636	9.89127e-17	0.00263842	-4.8858	1.22847e-13	0.00291938	-4.79739	1.22396e-14	0.00536004	-3.38561	0.102156	0	-3.79075	1	0.00425484	-3.91955	0.000372247	0.0450628	-0.828348	1	0	-3.89653	0.97463	0.664691	3.38097	3.93073e-11	0.00813049	-3.2187	0.00152286	0.230555	1.55493	0.599511	0.00681427	-3.03233	0.791337	0.659776	3.14055	0.00398489	0	-3.36144	1	0.025667	-1.27753	1
ENSMMUG00000049565	NUAK2	0.381272	1.81337	6.57761e-05	0.185007	0.681718	0.0523325	0.130865	0.0708858	0.929515	0.120668	-0.0643056	1	0.233162	0.935548	0.280886	0.890206	2.92847	0.00353598	0.100698	-0.31721	1	0.101391	-0.297722	1	0.201317	0.720767	1	0.0730931	-0.760483	1	0.02323	-2.43969	0.00955073	0.0102469	-3.05783	0.841702	0.00340714	-4.2395	0.32407	0.0176726	-2.43922	1	0.12948	0.118002	1	0.025667	-1.89938	1
ENSMMUG00000020996	NCALD	0	-5.07264	6.75415e-05	0	-6.43583	4.49541e-14	0.00158305	-4.21086	1.93341e-09	0	-6.3547	1.70489e-13	0.0214401	-0.522606	1	0.0060149	-1.53059	1	0.0226925	-0.531694	0.847695	0.0131433	-1.22382	0.7849	0.0447372	0.553848	1	0.00685248	-1.94361	0.532	0.117311	2.02664	4.26957e-05	0.256172	3.05729	0.00105936	0.0681427	1.08855	0.879194	0.0294543	0.035699	1	0.0647399	1.08894	1	0.0684453	1.16923	0.780366
ENSMMUG00000064297	IER3	0.0130349	-3.90895	6.79803e-05	0.0115919	-4.26568	2.08063e-14	0.00685988	-4.94841	5.70846e-15	0.00583875	-5.19101	4.00153e-17	0.00268002	-5.25789	0.0185447	0.0120298	-3.4902	1	0.0070914	-4.62113	5.26054e-05	0.0525733	-1.91489	0.483612	3.08127	4.22771	2.32261e-10	0.157607	-0.331211	1	0.200939	0.0183546	1	0.722405	1.91185	0.296038	0.0408856	-2.19873	0.983522	0.712794	1.88531	1	0.0404625	-2.05941	1	0.462006	1.2417	0.780366
ENSMMUG00000008378	MLKL	0.0868996	2.01475	6.81456e-05	0.0222564	-0.220264	0.876955	0.0147751	-0.845314	0.124429	0.0102178	-1.40754	0.00596565	0	-3.31022	0.171509	0.0120298	-0.535385	1	0.00283656	-2.6678	0.0245195	0.0300419	0.311105	1	0.0615137	1.39369	0.671984	0.00685248	-1.5353	0.692144	0.00929199	-1.36367	0.335973	0.0307407	0.469366	0.964997	0.0476999	1.00426	0.944273	0.0176726	-0.14675	1	0.016185	-0.106079	1	0.0684453	1.58232	0.780366
ENSMMUG00000019268	CD82	0.537691	1.76696	7.41833e-05	0.0333846	-2.61709	5.6227e-09	0.0290226	-2.79266	8.84653e-09	0.0345459	-2.55642	1.34137e-08	0.109881	-0.711596	1	0.481192	1.43974	0.823952	0.0694957	-1.40584	0.135985	0.0807376	-1.17175	0.740146	0.0838823	-1.04166	1	0.180449	0.00247762	1	0.103373	-0.839626	0.530136	0.281789	0.660355	0.84342	0.456556	1.37817	0.445199	0.229743	0.36892	1	0.0566474	-1.51092	1	0.975346	2.47406	0.110459
ENSMMUG00000058425	CNPY3	0.646316	1.74032	7.57635e-05	0.23091	0.0692031	0.939445	0.130338	-0.84884	0.0528633	0.112883	-1.08122	0.00681756	0.442203	1.03702	0.204131	0.884191	2.04529	0.22052	0.299257	0.461349	0.41147	0.381156	0.823882	0.493846	0.352305	0.691593	1	0.155323	-0.510626	1	0.120796	-0.90613	0.462311	0.128086	-0.752282	1	0.136285	-0.684379	1	0.123708	-0.79228	1	0.137572	-0.624029	1	0.444894	1.02994	0.780366
ENSMMUG00000063607	ENSMMUG00000063607	0.0966758	1.96449	7.61809e-05	0.00324573	-3.199	1.2981e-07	0.00105537	-4.41455	3.09162e-09	0.00291938	-3.3139	6.06003e-08	0.0830806	1.60478	0.0680859	0.174432	2.68675	0.0486159	0.187213	3.12732	6.61757e-13	0.0337971	0.278428	1	0.374674	3.90405	6.20212e-08	0.0159891	-0.715424	1	0.0104535	-1.40432	0.297717	0.0102469	-0.961538	1	0	-3.1491	0.813504	0.0117817	-0.758743	1	0.00809249	-0.887509	1	0.00855566	-0.807212	1
ENSMMUG00000010827	BLOC1S2	0.061916	2.07038	7.73392e-05	0.00834616	-1.153	0.0454732	0.00369378	-2.24797	0.000388778	0.00145969	-3.40553	7.71882e-07	0.0857606	2.44848	0.00128281	0.0481192	1.61364	0.98761	0.0624043	2.02272	0.000249044	0.00938809	-0.698797	1	0.0111843	-0.110653	1	0.00685248	-1.00308	0.928498	0.0127765	-0.390642	1	0.0153703	0.182675	1	0.0204428	0.410851	1	0.00589086	-0.625584	1	0.00809249	-0.166044	1	0.025667	0.925308	0.814458
ENSMMUG00000007586	NCF1	1.24049	1.79571	7.84419e-05	0.362131	-0.217396	0.835128	0.233764	-0.907337	0.0392135	0.194625	-1.2005	0.00290025	2.73898	2.9578	1.01624e-07	2.84505	2.88077	0.00334265	1.8778	2.47011	6.35483e-09	0.506957	0.312015	0.948913	0.497701	0.282079	1	0.0182733	-4.37232	0.00903106	0.0406525	-3.38347	8.87536e-05	0.0153703	-4.35768	0.749398	0	-6.95431	0.0169355	0.00589086	-5.15536	1	0	-5.69606	1	0	-5.61576	0.804402
ENSMMUG00000010367	MYH11	0.0152074	3.71833	7.92894e-05	0.00139103	-0.271641	1	0	-2.20216	0.105288	0.000486563	-1.29005	0.362279	0.0107201	2.82288	0.134971	0	1.48388	1	0.00567312	1.8727	0.194618	0	-0.226728	1	0	1.37809	1	0.00456832	1.74627	0.716491	0	-0.95252	0.851763	0	1.25085	1	0	0.654924	1	0	1.45364	1	0	1.91318	1	0	1.99348	1
ENSMMUG00000021023	ENSMMUG00000021023	0.00651747	-4.89319	8.19617e-05	0.0106645	-4.47085	8.10408e-12	0.000527683	-7.84974	2.57536e-17	0.000973125	-7.3995	3.41664e-18	0.190281	-0.143145	1	0.0060149	-4.1637	1	3.53719	6.32604	1.41004e-60	0.788599	2.05229	0.00952528	0.0167765	-3.26855	1	0.146186	-0.530573	1	0.004646	-5.27677	7.77496e-05	0.00512344	-4.39673	0.924832	0	-5.99311	0.50555	0	-5.1944	1	0	-4.73486	1	0	-4.65456	1
ENSMMUG00000018231	ARMC2	0.142298	1.89345	8.32942e-05	0.0630599	0.597572	0.126625	0.0422147	-0.0905119	1	0.0335728	-0.463329	0.384083	0.0134001	-1.51675	0.562703	0.120298	1.50621	0.901628	0.0156011	-1.45368	0.172474	0.0732271	0.768626	0.620185	0.00559215	-2.03403	1	0.0182733	-1.16173	0.803285	0.018584	-1.24402	0.323441	0.0102469	-1.57413	1	0.0170357	-1.16347	1	0.0235634	-0.629983	1	0.0242775	-0.494565	1	0.0342227	-0.0901461	0.999455
ENSMMUG00000003833	RASSF6	0.0760372	1.97718	8.91567e-05	0.0176197	-0.412504	0.539553	0.00844293	-1.4959	0.00648547	0.00340594	-2.7582	2.69395e-06	0.104521	2.34895	0.00139215	0.0541341	1.39368	1	0.163102	3.35628	4.40179e-15	0.063839	1.60409	0.07731	0.0167765	-0.0600272	1	0.00685248	-1.37303	0.755768	0.0011615	-3.3992	0.00779992	0	-2.2001	0.879228	0	-2.79602	0.892208	0	-1.9973	1	0	-1.53776	1	0	-1.45747	1
ENSMMUG00000006090	CCR10	0.0608297	-3.15733	8.91567e-05	1.58345	2.22839	7.68541e-15	1.05959	1.26435	0.000105914	0.820345	0.796957	0.0137316	0.0187601	-4.64258	0.00786166	0	-6.46166	0.761248	0.0113462	-5.42264	7.08451e-08	0.792355	0.634199	0.644122	0	-6.56744	0.207575	0.013705	-5.07196	0.0019106	0.0011615	-7.89787	9.68069e-13	0	-6.69469	0.300095	0.00340714	-6.29043	0.02618	0.00589086	-5.49171	1	0	-6.03236	1	0.00855566	-4.95187	0.838935
ENSMMUG00000022227	ZNF445	0.115142	1.89553	8.98745e-05	0.0259658	-0.535278	0.351396	0.0195243	-0.960042	0.0557234	0.0141103	-1.45926	0.00191241	0.109881	1.69979	0.0380985	0.0300745	-0.026813	1	0.0921882	1.47353	0.00700045	0.03943	0.181275	1	0.0391451	0.287896	1	0.0296941	-0.201265	1	0.0243915	-0.544517	0.846786	0.0256172	-0.259843	1	0.0306642	-0.10787	1	0.0235634	-0.322801	1	0.016185	-0.60565	1	0.077001	1.23068	0.780366
ENSMMUG00000016096	LMNA	1.85422	1.80252	9.3364e-05	0.177124	-1.95806	6.98768e-06	0.131393	-2.37923	4.10213e-07	0.133318	-2.37279	7.66269e-08	0.0562804	-3.41884	0.0654262	0.0300745	-4.11364	1	0.060986	-3.36548	0.000317155	0.337971	-0.881047	0.956492	1.39804	1.20695	0.55938	1.24487	1.06458	0.316045	0.60398	-0.0249033	1	0.133209	-2.17337	0.946558	0.272571	-1.17564	1	0.589086	-0.0553216	1	0.137572	-2.09744	1	3.34526	2.48891	0.110443
ENSMMUG00000023256	LEF1	0.00325874	-4.00197	9.43182e-05	0.000927351	-5.7817	1.18932e-16	0.00158305	-5.14883	1.50025e-13	0.000973125	-5.70057	7.78869e-16	0.0134001	-2.05705	0.360318	0.0060149	-2.46581	1	0.00567312	-3.27177	0.00219793	0.0225314	-1.45931	0.636092	0	-3.5731	1	0.0388307	-0.690372	1	0.233461	2.09383	6.96764e-06	0.00512344	-2.69884	0.865736	0.0851784	0.442282	1	0.0353451	-0.681139	1	1.12486	4.31718	9.64459e-07	0.0684453	0.224299	0.858666
ENSMMUG00000006454	KLHL18	0.148816	1.873	9.4727e-05	0.0134466	-1.94541	8.7282e-05	0.010026	-2.33543	1.37654e-05	0.00875813	-2.54674	6.95898e-07	0.0482403	0.0922523	1	0.0541341	0.329549	1	0.0312021	-0.573795	0.799424	0.0375524	-0.287482	1	0.0615137	0.490988	1	0.0982189	1.12117	0.345317	0.065044	0.505891	0.569859	0.0512344	0.236115	0.992408	0.0919927	1.02416	0.886352	0.106035	1.24426	1	0.0485549	0.238022	1	0.077001	0.839151	0.780366
ENSMMUG00000056515	ENSMMUG00000056515	0.0282424	-3.57863	9.68812e-05	0.0115919	-4.99657	5.4991e-19	0.00369378	-6.48607	1.60101e-21	0.0111909	-5.03152	2.62152e-18	0.0428803	-2.89212	0.172809	0.0360894	-2.99298	1	0.0624043	-2.42951	0.0146771	0.212171	-0.64574	1	0	-5.9079	0.569467	1.27913	2.08842	0.0028278	0.276437	-0.264875	1	0.112716	-1.50501	1	0.933555	1.55633	0.321232	0.948428	1.55632	1	0.517919	0.668764	1	1.74536	2.44911	0.164764
ENSMMUG00000049387	PERP	0.00108625	-4.66334	9.80567e-05	0.0018547	-4.69886	3.32078e-12	0.00369378	-3.79871	6.38434e-09	0.00145969	-4.94158	2.26964e-12	0	-4.30831	0.0756681	0	-3.12608	1	0.0070914	-2.66397	0.019257	0.0300419	-0.718399	1	0	-3.23186	1	0.150755	1.65283	0.0797053	0.00813049	-2.54907	0.0279479	0.64043	3.87854	3.05032e-07	0.0136285	-1.62546	1	0.553741	3.60483	0.000331506	0	-2.69677	1	0.025667	-0.610745	1
ENSMMUG00000000381	IKZF2	0.00760372	-3.56871	0.000101934	0.0231838	-2.21498	1.68277e-06	0.0121367	-3.11422	3.67575e-09	0.00973125	-3.44514	2.41939e-11	0.0643204	-0.550488	1	0.0360894	-1.2232	1	0.0624043	-0.631898	0.692456	0.063839	-0.58308	1	0.0111843	-2.55544	1	0.121061	0.354213	0.861707	0.423947	2.47025	2.50464e-09	0.256172	1.45435	0.61743	0.115843	0.298573	1	0.147271	0.65913	1	0.12948	0.496435	1	0.829899	3.18952	0.00444942
ENSMMUG00000049773	TRAV19	0	-5.47179	0.000104032	0.0018547	-4.5043	1.99969e-10	0.00105537	-5.02933	4.27111e-10	0	-6.75385	2.82023e-13	0	-4.11485	0.127998	0.0060149	-1.93043	1	0.00283656	-3.4757	0.00821241	0.0281643	-0.610154	1	0	-3.0384	1	0.255826	2.73618	7.59786e-05	0.032522	-0.448682	1	0.00512344	-2.16346	1	0.0647356	0.602374	0.983772	0.111926	1.40109	1	0.113295	1.43442	1	0.19678	2.21297	0.449088
ENSMMUG00000001655	IL7	0.169454	1.85145	0.000104032	0.0333846	-0.792131	0.112366	0.0263842	-1.13588	0.0194251	0.0228684	-1.36425	0.00246579	0.0107201	-2.06789	0.342879	0.126313	1.28279	1	0.0283656	-0.918576	0.449517	0.0300419	-0.80895	1	0.0838823	0.706581	1	0.0251258	-1.02875	0.882123	0.004646	-3.32205	0.00161833	0.0614813	0.274306	0.956723	0.11925	1.19033	0.732089	0.0353451	-0.426858	1	0	-2.78547	1	0.735787	3.90077	2.69911e-05
ENSMMUG00000057217	GEMIN7	0.0228112	2.63041	0.000104198	0.00463676	-0.00485453	1	0.00211073	-1.05532	0.219805	0.00340594	-0.449248	0.638748	0.0241202	2.5554	0.0243641	0.0060149	1.24825	1	0.0198559	2.30566	0.00220275	0.00563285	0.577721	1	0.0111843	1.74733	1	0.00228416	-0.170539	1	0	-2.20778	0.270936	0	-0.00441011	1	0	-0.600333	1	0	0.198385	1	0	0.657926	1	0	0.738222	1
ENSMMUG00000000187	UVRAG	0.363892	1.74432	0.000108638	0.0477586	-1.51873	0.00050003	0.0284949	-2.26184	1.881e-06	0.0243281	-2.50921	3.49815e-08	0.460963	1.99437	0.00311122	0.29473	1.28265	0.960498	0.355988	1.65723	0.000538992	0.0826152	-0.584003	1	0.145396	0.269395	1	0.118776	-0.0496444	1	0.11615	-0.0975027	1	0.128086	0.0869008	1	0.112435	-0.115594	1	0.13549	0.172622	1	0.137572	0.212345	1	0.119779	0.0272233	0.88439
ENSMMUG00000006691	IL17F	0.0206387	-6.23051	0.000108961	0.0194744	-6.48788	2.38504e-14	0.0242734	-6.14298	8.75309e-12	0.235983	-2.87936	3.60425e-05	0.0214401	-6.02629	0.210518	0.0481192	-4.84405	1	0.224088	-2.82382	0.114573	0.0281643	-5.72413	0.109773	0.0279608	-5.53499	1	0.0525357	-4.84683	0.367416	0.0336835	-5.54213	0.00108273	55.784	6.12215	3.53719e-18	0.201021	-2.93275	1	0.0117817	-6.45963	1	0.03237	-5.263	1	0.205336	-2.85949	1
ENSMMUG00000006317	MILR1	0.546381	1.74948	0.000110006	0.101545	-0.982134	0.0258925	0.0759864	-1.40958	0.00156597	0.0783366	-1.37535	0.000905439	1.63213	3.45186	9.09579e-12	0.781937	2.12221	0.195191	1.20696	3.15772	2.55339e-16	0.108902	-0.778444	1	0.257239	0.491881	1	0.00228416	-5.39962	0.0028278	0.0011615	-6.41723	6.36541e-09	0	-5.21439	0.62329	0	-5.81031	0.0738541	0	-5.0116	1	0.00809249	-3.55153	1	0	-4.47176	0.875484
ENSMMUG00000013202	CD4	0.0162937	-3.29524	0.000117512	0.00231838	-6.07961	4.33726e-23	0.0031661	-5.64028	3.84259e-19	0.00243281	-5.99848	7.66831e-22	0.0134001	-3.35949	0.0689492	0.0240596	-2.4409	1	0.0198559	-2.98221	0.00139595	0.063839	-1.32564	0.654035	0.173357	0.148035	1	0.0593882	-1.41318	0.660685	0.00929199	-4.02684	1.50154e-05	0.0204938	-2.67393	0.8531	0.514477	1.74918	0.127151	0.0235634	-2.47113	1	0.186127	0.263135	1	1.00101	2.70039	0.0506871
ENSMMUG00000013263	CD300LG	0.0162937	3.19846	0.000117889	0.000463676	-1.78621	0.114075	0.00105537	-0.948407	0.439175	0.000486563	-1.70509	0.109164	0.00536004	1.5554	0.598621	0.0541341	4.76	0.00127595	0.00850968	1.98373	0.080368	0	-0.630084	1	0.0167765	3.08436	0.332157	0	-0.338266	1	0	-1.35588	0.716588	0	0.847491	1	0	0.251569	1	0	1.05029	1	0	1.50983	1	0	1.59012	1
ENSMMUG00000005913	ATF7IP2	0.206387	1.78633	0.000118648	0.0421945	-0.794034	0.092692	0.0263842	-1.49142	0.00144644	0.01557	-2.28128	1.14454e-06	0.0991607	0.568598	0.559508	0.204507	1.62778	0.735966	0.14041	1.10873	0.0396038	0.0957585	0.513523	0.807925	0.15658	1.2419	0.603617	0.0274099	-1.25182	0.741493	0.0964044	0.52826	0.514412	0.0614813	-0.0660606	1	0.1431	1.10761	0.772637	0.041236	-0.570872	1	0.105202	0.704628	1	0.0342227	-0.71339	1
ENSMMUG00000021867	TK1	0.00325874	-4.08978	0.00011871	0.00324573	-4.44728	4.47078e-13	0	-7.24091	3.61761e-16	0	-7.3761	8.82368e-18	0.150081	1.17733	0.191435	0	-3.55487	1	1.01265	5.53479	8.07854e-57	0.332338	2.48553	1.94945e-05	0.00559215	-2.65923	1	0.0114208	-2.38159	0.40004	0	-5.99126	4.67131e-06	0.00512344	-2.78648	0.869531	0	-4.38382	0.459555	0	-3.5851	1	0	-3.12556	1	0.0342227	-0.717661	1
ENSMMUG00000053972	SPC25	0.00543123	-3.90953	0.000126623	0.00278205	-5.04925	1.18327e-15	0.000527683	-6.64564	8.64959e-17	0.000973125	-6.1948	1.57182e-17	0.0509203	-0.800531	1	0	-3.96067	1	1.35304	5.57566	9.38815e-59	0.595205	3.02773	4.27702e-09	0	-4.06645	1	0.0296941	-1.55814	0.671235	0	-6.39707	9.2748e-07	0.00512344	-3.19263	0.851601	0.00340714	-3.78855	0.62127	0	-3.99091	1	0	-3.53136	1	0	-3.45107	1
ENSMMUG00000004579	RAD51	0.00108625	-4.26349	0.000127509	0.00324573	-3.61149	6.46782e-10	0.000527683	-5.41036	2.48746e-12	0.000486563	-5.54555	1.31658e-13	0.0562804	0.604132	0.580022	0.0120298	-1.13684	1	0.482215	4.84892	3.39977e-43	0.302296	3.37732	2.2602e-12	0.00559215	-1.8301	1	0.00913664	-1.8136	0.541452	0.004646	-2.83121	0.00896988	0	-2.95986	0.84342	0	-3.55579	0.62127	0	-2.75707	1	0	-2.29753	1	0	-2.21723	1
ENSMMUG00000009738	SLC25A29	0.0195524	2.86143	0.000128698	0.00139103	-1.21917	0.211754	0.00158305	-1.00286	0.347327	0.00145969	-1.13805	0.204314	0	-0.577054	1	0.0060149	1.63072	1	0.0127645	2.04262	0.0275146	0.00563285	0.972581	0.912303	0.0111843	2.13589	0.975131	0.00456832	0.822889	0.941455	0.00929199	1.55689	0.217037	0	0.372153	1	0	-0.223769	1	0	0.574948	1	0	1.03449	1	0	1.11479	1
ENSMMUG00000060689	ENSMMUG00000060689	0.00108625	-5.24065	0.000129361	0.00139103	-5.60128	5.99803e-13	0	-7.3888	1.51366e-13	0.00291938	-4.70895	8.98452e-11	0	-4.88499	0.105953	0.0060149	-2.70148	1	0.00141828	-4.8339	0.00109928	0.0413076	-0.861409	1	0	-3.80854	1	0.102787	0.460699	0.792409	0.0429755	-0.843154	0.750156	0.0153703	-1.93195	1	0.0340714	-1.05944	1	0.123708	0.753528	1	0.299422	2.02255	1	0.325115	2.14164	0.509869
ENSMMUG00000000651	IL12RB2	0.00108625	-4.48696	0.00013454	0.000463676	-5.85015	2.74552e-14	0	-6.63598	1.66021e-13	0	-6.77118	7.43505e-15	0	-4.13218	0.077861	0	-2.94994	1	0.00283656	-3.49309	0.0031507	0.0168986	-1.31911	0.764534	0.0223686	-0.72516	1	0.0114208	-1.77296	0.607742	0.0406525	-0.139012	1	0.0153703	-1.1765	1	0.0136285	-1.44833	1	0.176726	2.04011	1	0	-2.52064	1	0.179669	2.06503	0.484136
ENSMMUG00000003237	ID2	0.133608	-2.99484	0.000138292	0.0649146	-4.17101	4.03929e-19	0.0385209	-4.89134	1.1456e-20	0.0574144	-4.33677	2.85604e-19	0.222442	-2.20369	0.233684	0.0541341	-4.09905	1	0.246781	-2.08607	0.0160033	0.608348	-0.756372	1	4.10464	2.06701	0.037594	2.18137	1.15601	0.313791	1.91067	0.995663	0.116016	2.91524	1.55623	0.452572	1.73764	0.796733	0.921867	3.79371	1.94495	0.99351	1.09249	0.108078	1	2.00203	0.987156	0.780366
ENSMMUG00000048737	GADD45G	0	-5.40031	0.000140246	0.000463676	-5.7612	2.62268e-12	0	-6.54718	9.67995e-12	0.000486563	-5.68008	7.87307e-12	0.0107201	-1.71225	0.656945	0.0060149	-1.85884	1	0.00850968	-2.17239	0.0881871	0.0225314	-0.843555	1	0.0167765	-0.960031	1	0.0114208	-1.68346	0.728139	0.0150995	-1.4601	0.337223	0.0717282	0.845147	0.841702	0.163543	2.03896	0.135075	0.00589086	-1.88908	1	0	-2.43183	1	0.077001	0.991154	0.780366
ENSMMUG00000009246	IL18RAP	0.00108625	-4.41398	0.000142477	0.00231838	-4.1831	4.03645e-11	0.000527683	-5.56085	3.05645e-12	0.000486563	-5.69604	1.43957e-13	0	-4.05931	0.0736178	0	-2.87708	1	0.00425484	-3.00268	0.0076992	0.0262866	-0.64873	1	0.0111843	-1.39336	1	0.0319783	-0.356912	1	0.018584	-1.18931	0.375249	0.102469	1.32823	0.761785	0.0204428	-0.885021	1	0.300434	2.91352	0.039094	0	-2.44777	1	0.136891	1.75669	0.698878
ENSMMUG00000002171	KIF1B	0.0456223	2.21664	0.000145118	0.0018547	-2.60179	0.000365763	0.00211073	-2.38547	0.00116483	0.00291938	-2.01875	0.00212617	0.00268002	-1.22798	0.848086	0.0060149	-0.0457427	1	0.00141828	-2.17816	0.127876	0.0168986	0.631544	0.889949	0.0223686	1.19479	1	0.0296941	1.44294	0.334957	0.02323	1.07207	0.283531	0.00512344	-0.278773	1	0.0204428	0.973532	0.979105	0	-1.08401	1	0	-0.624474	1	0.0171113	1.0569	0.833018
ENSMMUG00000003314	AQP3	0.0217249	-3.13714	0.000146319	0.510043	1.92951	1.29637e-10	0.32347	0.935309	0.00365347	0.222846	0.280527	0.423349	0.00536004	-4.59695	0.0108928	0	-5.00072	0.984741	0.0070914	-4.54557	5.10223e-06	0.373646	1.03985	0.301207	1.09606	2.62119	0.00172313	0.0182733	-3.24542	0.0702557	0.011615	-3.97248	9.53307e-06	0.117839	-0.636783	1	0.0340714	-2.36503	0.886352	0.0765811	-1.21683	1	0.00809249	-3.57089	1	0.00855566	-3.4906	0.993192
ENSMMUG00000045349	TRBV6-1	0.0228112	-3.73211	0.000146624	0.00973719	-5.0953	8.7849e-18	0.0031661	-6.53601	7.41742e-20	0.000486563	-8.4802	2.01771e-25	0.00268002	-5.84121	0.0112365	0.0060149	-4.65897	1	0.0127645	-4.46682	8.62508e-05	0.122045	-1.30395	0.795832	0	-5.76508	0.790976	1.00731	1.86284	0.0209114	0.141703	-1.11245	0.44044	0	-5.89233	0.759897	0.494035	0.750118	0.963854	1.08981	1.91185	1	0.404625	0.458987	1	0.992457	1.75937	0.616657
ENSMMUG00000049575	TRBV7-2	0.00543123	-4.92128	0.000146624	0.0037094	-5.69791	1.68686e-14	0.00211073	-6.33171	5.50399e-14	0.00291938	-5.98041	1.44232e-14	0.0375203	-2.23762	0.598748	0	-4.96973	1	0.0382935	-2.28038	0.0993183	0.0112657	-3.86979	0.159172	0.072698	-1.26123	1	0.251258	0.465527	0.779103	0.113827	-0.723768	0.865801	0	-5.20276	0.894429	0.412263	1.19778	0.795392	0.100145	-0.82098	1	0.113295	-0.626076	1	0.838455	2.22223	0.452654
ENSMMUG00000014652	THEMIS	0.0119487	-3.3395	0.000146624	0.0018547	-5.97129	2.07305e-21	0.00158305	-6.07769	4.79536e-19	0.00243281	-5.62633	1.44612e-19	0.0107201	-3.25117	0.0823466	0.0060149	-3.39323	1	0.00992795	-3.52089	0.000333563	0.0657166	-0.906738	0.927191	0.00559215	-3.49902	0.99063	0.376887	1.6991	0.0266113	0.346127	1.65108	0.000668873	0.0256172	-2.03813	0.948351	0.357749	1.59053	0.243902	0.359342	1.57904	1	0.210405	0.810892	1	0.179669	0.591724	0.786415
ENSMMUG00000001519	KIR2DL4	0.00651747	-3.85503	0.000146624	0.0361667	-1.65136	0.000705765	0.0311333	-1.85085	0.0002739	0.0218953	-2.38316	1.52224e-06	0.0134001	-2.72144	0.229998	0	-4.12893	1	0.00992795	-3.25468	0.00266528	0.105147	0.0476177	1	0.0167765	-2.23186	1	0.00456832	-3.96085	0.0757809	0.6969	3.39212	6.66866e-18	0.112716	0.182675	0.948396	0.0136285	-2.63215	0.937628	0.0235634	-1.83343	1	0	-3.69963	1	0.0171113	-2.03246	1
ENSMMUG00000054794	ENSMMUG00000054794	0.830978	-5.90177	0.000148008	47.9988	0.0485396	1	120.523	1.75607	0.000134641	165.67	2.60441	4.66457e-10	1.37485	-5.12094	0.282913	1.43756	-5.03801	1	1.35162	-5.17797	0.000274333	12.6889	-1.91909	0.601707	0.274015	-7.40723	1	0.698953	-6.10146	0.196139	0.271791	-7.5048	1.21078e-05	0.435493	-6.752	1	0.265757	-7.47042	0.886352	0.371124	-6.97551	1	0.647399	-6.17609	1	0.39356	-6.88112	1
ENSMMUG00000015448	PARVB	0.224853	1.75699	0.00014874	0.050077	-0.686206	0.154561	0.0348271	-1.23037	0.00726049	0.0301669	-1.4598	0.000715821	0.0911206	0.293683	0.81489	0.252626	1.78352	0.56335	0.146083	1.00892	0.0653379	0.0920033	0.299862	0.987272	0.251647	1.77904	0.177601	0.057104	-0.383562	1	0.0662055	-0.201039	1	0.128086	0.802195	0.83914	0.0681427	-0.108393	1	0.0176726	-1.72402	1	0.0809249	0.203983	1	0.051334	-0.372964	1
ENSMMUG00000013823	CDT1	0	-4.83581	0.000154937	0.00417308	-2.84626	7.05935e-07	0.00158305	-3.97248	1.25688e-08	0.000973125	-4.52612	1.38171e-10	0.0643204	1.24864	0.18825	0	-2.29664	1	0.302093	4.31241	2.55803e-30	0.20466	3.20049	2.91799e-10	0.00559215	-1.39903	1	0.0228416	-0.221722	1	0.0104535	-1.3803	0.28062	0.00512344	-1.52628	1	0.0102214	-1.11539	1	0.00589086	-1.32348	1	0.016185	-0.275579	1	0.00855566	-0.783644	1
ENSMMUG00000015146	FTH1	18.4444	1.6909	0.000156152	2.70555	-1.40478	0.000347579	1.59571	-2.18107	2.56266e-07	1.50688	-2.28072	1.47624e-08	11.4464	0.840308	0.397768	16.541	1.36372	0.993282	9.89959	0.642168	0.288739	2.99668	-1.14933	0.581355	20.2324	1.66714	0.281084	6.95755	0.0969794	1	6.23841	-0.0657915	1	4.54449	-0.529346	1	14.9539	1.23477	0.695807	5.11326	-0.358044	1	12.5191	0.944869	1	6.63064	0.0170752	0.861883
ENSMMUG00000005068	GFI1	0	-4.96529	0.000156651	0.00880984	-1.94649	0.000297269	0.00474915	-2.76209	6.02827e-06	0.00583875	-2.50927	5.21195e-06	0.0107201	-1.27399	0.716983	0	-2.42611	1	0.0170194	-0.820453	0.585273	0.0281643	-0.0895154	1	0	-2.5319	1	0.0548199	0.87524	0.553025	0.0336835	0.137077	1	0.0256172	-0.0586172	1	0.272571	3.35651	1.13759e-06	0.0589086	1.03438	1	0.00809249	-0.993708	1	0.145446	2.30703	0.358872
ENSMMUG00000004599	PPP3CA	0.281338	1.74012	0.000159787	0.0482223	-1.11198	0.0132175	0.0205796	-2.35754	1.65882e-06	0.0204356	-2.38525	2.52583e-07	0.241202	1.38642	0.0838151	0.30676	1.71961	0.616845	0.187213	1.03002	0.0569384	0.105147	0.14673	1	0.145396	0.642163	1	0.178165	0.932898	0.442138	0.114988	0.278117	0.777314	0.092222	-0.000299869	1	0.112435	0.258831	1	0.100145	0.123464	1	0.113295	0.316889	1	0.0941123	0.072182	0.88044
ENSMMUG00000006918	HNMT	0.0934171	1.90722	0.00016221	0.00973719	-1.68785	0.00152351	0.00263842	-3.4011	2.65693e-07	0.00681188	-2.18363	4.41705e-05	0.0562804	1.03227	0.323352	0.210522	2.975	0.0114189	0.0439667	0.658197	0.335458	0.0168986	-0.675118	1	0.2852	3.45908	1.53975e-05	0.0525357	0.928291	0.539344	0.0127765	-1.13104	0.429459	0.0102469	-0.958187	1	0.0170357	-0.544009	1	0	-2.34705	1	0.00809249	-0.884165	1	0.0598896	1.21636	0.780366
ENSMMUG00000044861	ENSMMUG00000044861	2.10188	-3.11475	0.000164647	38.0826	1.48649	9.68402e-06	34.2678	1.22497	0.000493552	45.5335	1.85652	6.44244e-09	1.90281	-3.21002	0.135481	0.541341	-4.99725	1	1.23958	-3.85983	0.000179645	9.44817	-0.889872	0.838455	0.290792	-5.88312	0.717623	0.557335	-4.98631	0.00904665	0.27876	-6.02769	3.6781e-09	0.348394	-5.62967	0.758334	0.231685	-6.2256	0.0883467	0.353451	-5.60471	1	0.509827	-5.07589	1	0.402116	-5.41072	1
ENSMMUG00000065017	ENSMMUG00000065017	0.00108625	-5.05675	0.000167625	0.0018547	-5.09364	5.68513e-12	0.000527683	-6.20362	3.11375e-12	0	-7.34026	1.22396e-14	0	-4.70127	0.10499	0	-3.51903	1	0	-5.65145	0.000285628	0.00375524	-3.64177	0.163256	0	-3.62481	1	0.0776615	0.241678	0.928498	0.0662055	-0.0122484	1	0.0102469	-2.16419	1	0.357749	2.541	0.0153571	0.0942537	0.561611	1	0.169942	1.40051	1	0.128335	1.01251	0.780366
ENSMMUG00000023598	SNX2	0.835323	1.67223	0.000167757	0.158113	-1.02371	0.0154031	0.084957	-1.94841	1.13887e-05	0.0919603	-1.84397	7.24023e-06	1.25425	2.19817	0.000440928	1.23907	2.10677	0.173055	0.838203	1.63018	0.000478949	0.245968	-0.278667	1	0.464148	0.657846	1	0.255826	-0.217511	1	0.199778	-0.600213	0.737551	0.194691	-0.591371	1	0.265757	-0.155541	1	0.147271	-0.977858	1	0.169942	-0.760652	1	0.367893	0.326956	0.809828
ENSMMUG00000011262	PDE7A	0.0966758	1.93132	0.000167757	0.018547	-0.754193	0.180395	0.0126644	-1.30801	0.0160118	0.0111909	-1.50556	0.00303631	0.0214401	-0.332462	1	0.0421043	0.676522	1	0.0368753	0.363575	0.640459	0.0262866	-0.103733	1	0.0335529	0.374774	1	0.0639565	1.18727	0.38064	0.0452985	0.672552	0.452493	0.0409875	0.616745	0.866825	0.0306642	0.176161	1	0.0647994	1.24461	1	0.0404625	0.684157	1	0.00855566	-0.833684	1
ENSMMUG00000022498	FMNL3	0.106452	1.8808	0.000168592	0.0018547	-4.09364	3.23361e-10	0.00158305	-4.20216	2.38509e-09	0.00437906	-2.99787	1.88421e-07	0.152761	2.32591	0.00112211	0.162402	2.36278	0.177072	0.0936064	1.61352	0.00326103	0.0112657	-1.41062	0.691426	0.0335529	0.194201	1	0.0365466	0.190869	1	0.0383295	0.224953	0.914022	0.0409875	0.435389	0.930978	0.0238499	-0.333394	1	0.0647994	1.06206	1	0.105202	1.74992	1	0.00855566	-1.01233	1
ENSMMUG00000017958	HPS5	0.173799	1.78067	0.000168953	0.0208654	-1.60961	0.000592647	0.0137198	-2.19525	1.58495e-05	0.00632531	-3.30032	8.35812e-10	0.201001	1.88905	0.0104212	0.156387	1.49079	0.884104	0.133318	1.29619	0.0158922	0.0469404	-0.275996	1	0.296384	2.43254	0.0121779	0.0776615	0.460319	0.796492	0.0545905	-0.0786976	1	0.0614813	0.179265	1	0.074957	0.423599	1	0.041236	-0.326871	1	0.03237	-0.550474	1	0.0941123	0.804717	0.780366
ENSMMUG00000002919	UBASH3B	0.00217249	-3.97762	0.000172006	0.00139103	-4.92372	7.66528e-14	0.00105537	-5.12448	1.3833e-12	0.00145969	-4.84259	3.68442e-13	0.0107201	-1.87962	0.397864	0.0180447	-1.02136	1	0.0212742	-1.12897	0.30893	0.0262866	-0.802353	1	0.106251	1.22795	0.674789	0.0365466	-0.325793	1	0.360065	3.64945	8.1614e-23	0.122963	1.43316	0.691503	0.0545142	0.264042	1	0.0765811	0.776402	1	0.16185	1.83553	1	0.051334	0.30176	0.862252
ENSMMUG00000059785	JCHAIN	14.8957	-2.74242	0.000175408	255.387	1.94078	1.68132e-11	205.757	1.40377	9.14076e-06	184.39	1.2116	6.3806e-05	4.26123	-4.50585	0.0010601	1.43756	-6.05385	0.884104	2.60112	-5.24992	2.23826e-09	70.1966	-0.441796	1	0.581584	-7.35241	0.142597	5.69441	-4.09292	0.00179876	0.780527	-7.00222	7.65622e-14	0.911973	-6.71001	0.296038	0.783641	-6.93795	0.00766481	1.11926	-6.41359	1	1.31098	-6.18278	1	1.14646	-6.37443	0.797896
ENSMMUG00000015664	ZBTB18	0.053226	2.08332	0.000179278	0.0037094	-2.05591	0.00127533	0.00527683	-1.53673	0.0130727	0.00583875	-1.41743	0.0139463	0.0321602	1.22157	0.278557	0.102253	2.90756	0.0521289	0.0141828	0.0168941	1	0.00751047	-0.738506	1	0.0279608	1.13589	1	0.0114208	-0.177111	1	0.027876	0.99448	0.281566	0.0102469	-0.0108941	1	0.00681427	-0.606817	1	0.00589086	-0.399516	1	0.0566474	2.09919	1	0.0171113	0.731738	0.892608
ENSMMUG00000011639	BMP2K	0.101021	1.86853	0.000179278	0.018547	-0.878224	0.0891542	0.010026	-1.76524	0.000909056	0.0116775	-1.56267	0.00126867	0.0643204	1.07632	0.280204	0.0962385	1.67691	0.815744	0.0439667	0.504755	0.479035	0.0206538	-0.551755	1	0.128619	2.0907	0.104913	0.0433991	0.50201	0.819034	0.0452985	0.548817	0.555562	0.0102469	-1.10178	1	0.0476999	0.661143	0.983772	0.0294543	0.110158	1	0.0404625	0.569698	1	0	-1.95017	1
ENSMMUG00000009060	FAM135A	0.0249836	2.60122	0.000185122	0.00463676	-0.17478	1	0.00263842	-0.929792	0.285284	0.000973125	-2.12012	0.0116301	0.0134001	1.57401	0.329398	0.0120298	1.70111	1	0.0141828	1.59516	0.0745514	0.00187762	-0.612382	1	0.0279608	2.65047	0.248831	0.00685248	0.715505	1	0.0058075	0.319852	1	0	-0.152509	1	0	-0.748431	1	0	0.0502865	1	0	0.509827	1	0	0.590123	1
ENSMMUG00000022788	TCF7	0.00651747	-3.50442	0.000187523	0.0037094	-4.5026	5.79058e-15	0.00211073	-5.13914	7.7671e-15	0.00145969	-5.59748	3.40691e-17	0.0134001	-2.37109	0.23971	0.0060149	-2.77867	1	0.00992795	-2.9038	0.00360496	0.0413076	-0.940029	0.915055	0	-3.88567	0.871369	0.155323	0.994668	0.41922	0.475053	3.07013	1.30543e-15	0.17932	1.20004	0.769707	0.0817713	0.064388	1	0.106035	0.459779	1	0.526012	2.77478	0.154555	0	-3.27028	1
ENSMMUG00000048691	HAVCR2	0.0543123	2.03994	0.000189614	0.00973719	-0.746322	0.230245	0.00685988	-1.23503	0.0409513	0.00437906	-1.88141	0.00129716	0.00804005	-0.602145	1	0.0120298	0.158849	1	0.00283656	-1.97357	0.129107	0.00938809	-0.533059	1	0.430596	5.31391	4.50292e-18	0.0159891	0.186396	1	0.025553	0.790528	0.402396	0.0153703	0.347062	1	0	-2.2674	0.969605	0.00589086	-0.462526	1	0	-1.00914	1	0.00855566	0.0773106	1
ENSMMUG00000045275	KIF9	0.0347598	2.29944	0.000194219	0.00139103	-2.47551	0.00152783	0.0031661	-1.41789	0.0479792	0.000973125	-2.82056	0.0003216	0.0134001	0.852114	0.708206	0.0180447	1.42685	1	0.0070914	-0.0980669	1	0.0131433	0.761684	0.931622	0	-0.712104	1	0.0182733	1.23501	0.519634	0.016261	1.02592	0.34759	0.00512344	0.17162	1	0.00681427	0.171715	1	0.00589086	0.374416	1	0	-0.177015	1	0.025667	1.93645	0.780366
ENSMMUG00000049035	PROC	0.0347598	2.29944	0.000197852	0.0194744	1.47013	0.00200033	0.0110813	0.417048	0.548248	0.00827156	-0.0587239	1	0.00268002	-0.777587	1	0.0060149	0.40465	1	0.00141828	-1.72777	0.246855	0.00563285	-0.283759	1	0	-0.712104	1	0	-2.02511	0.616241	0	-3.04272	0.0974018	0	-0.839351	1	0	-1.43527	1	0	-0.636556	1	0	-0.177015	1	0.025667	1.93645	0.780366
ENSMMUG00000002223	SH2B3	0.152074	1.77636	0.000200555	0.0426582	-0.295815	0.703599	0.0248011	-1.12857	0.0178371	0.0243281	-1.17017	0.00867067	0.0428803	-0.184178	1	0.0360894	-0.301466	1	0.0368753	-0.447252	0.915579	0.0431852	-0.201297	1	0.402635	3.10849	0.000104901	0.0433991	-0.180386	1	0.030199	-0.751231	0.637873	0.0870985	0.849447	0.841702	0.0919927	0.910664	0.920385	0.0353451	-0.331701	1	0	-2.69104	1	0.0342227	-0.281143	1
ENSMMUG00000003611	LDLR	0.00760372	-3.46195	0.000204265	0.018547	-2.43091	3.20568e-07	0.0163582	-2.58224	4.13298e-07	0.0121641	-3.02368	1.68317e-09	0.0107201	-2.78637	0.15993	0.0060149	-2.92934	1	0.00850968	-3.24893	0.00130676	0.0544509	-0.702148	1	0.0391451	-1.02856	1	0.237553	1.48323	0.0927298	0.163771	0.94563	0.152178	0.189567	1.12542	0.807817	0.1431	0.713457	0.970732	0.229743	1.40446	1	0.153757	0.841686	1	0.154002	0.846875	0.780366
ENSMMUG00000000377	TNFRSF1A	0	-4.83919	0.000212254	0.000927351	-4.61064	1.60455e-10	0	-5.98606	4.61176e-11	0.000486563	-5.11787	4.07178e-11	0	-3.48226	0.140716	0	-2.30002	1	0.00141828	-3.42905	0.00567446	0.0131433	-0.986777	0.922918	0.508886	4.46353	9.26883e-12	0.0730931	1.43797	0.207594	0.051106	0.912328	0.257929	0.0358641	0.490798	0.93802	0.0136285	-0.793465	1	0.0883628	1.72134	1	0.0647399	1.3265	1	0.0855566	1.7032	0.751504
ENSMMUG00000012199	SP140	0.776665	1.65437	0.000212254	0.374186	0.505238	0.149398	0.197881	-0.559499	0.236346	0.140617	-1.10223	0.0055062	0.771845	1.5314	0.038082	0.709759	1.37072	0.868888	0.65099	1.31786	0.00701599	0.510712	0.914838	0.396137	0.134212	-1.01962	1	0.182733	-0.616712	1	0.0940814	-1.61626	0.0917933	0.143456	-0.931329	1	0.0681427	-1.99574	0.963854	0.106035	-1.34212	1	0.218497	-0.319973	1	0.136891	-0.963452	1
ENSMMUG00000013666	CPNE8	0.0206387	2.66624	0.000212686	0.0037094	-0.152342	1	0.00158305	-1.22525	0.186302	0.00145969	-1.36044	0.10479	0.0160801	2.1563	0.13039	0.0240596	2.8058	0.703234	0.0141828	1.95773	0.0252624	0.00187762	-0.2949	1	0.0111843	1.91725	1	0.00685248	1.04201	0.800294	0.0011615	-1.02069	0.720785	0	0.160649	1	0	-0.435273	1	0	0.363444	1	0	0.822985	1	0	0.903281	1
ENSMMUG00000060606	ENSMMUG00000060606	0	-5.28349	0.000222982	0.000927351	-5.05674	6.03473e-11	0.00211073	-4.09847	3.97517e-08	0	-6.56555	1.89128e-12	0.00536004	-2.33662	0.420518	0	-2.74432	1	0.00283656	-3.2868	0.0126653	0.0262866	-0.512846	1	0	-2.8501	1	0.185017	2.41105	0.00179876	0.188163	2.6396	1.00657e-07	0.00512344	-1.97487	1	0.0374785	0.039265	1	0.0942537	1.35319	1	0.0485549	0.507316	1	0.00855566	-1.23223	1
ENSMMUG00000060814	ENSMMUG00000060814	0.118401	1.81917	0.000226172	0.0153013	-1.45631	0.00337262	0.0105537	-1.96939	0.000185322	0.0102178	-2.03486	3.79874e-05	0.230482	2.76804	8.50232e-06	0.162402	2.15003	0.309821	0.251035	3.14839	4.22031e-14	0.03943	0.0757641	1	0.134212	1.87286	0.182121	0.013705	-1.32311	0.741493	0.002323	-3.57323	0.00161776	0.0307407	-0.137349	1	0.00340714	-2.55327	0.914223	0	-2.75707	1	0.016185	-0.70753	1	0.025667	-0.209672	1
ENSMMUG00000012449	SYTL2	0.00217249	-4.01199	0.000230079	0.0018547	-4.63421	8.28287e-13	0.00369378	-3.7338	2.65685e-09	0.00340594	-3.86899	1.48159e-10	0.00804005	-2.23802	0.330333	0	-3.06177	1	0.00425484	-3.1882	0.00429599	0.0431852	-0.14084	1	0.00559215	-2.16556	1	0.146186	1.67533	0.0573899	0.006969	-2.67881	0.013387	0.0870985	0.909402	0.83283	0.177171	1.94472	0.0999602	0.0706903	0.632545	1	0.0566474	0.38155	1	0.0941123	1.05488	0.780366
ENSMMUG00000064140	ENSMMUG00000064140	0.00434498	-3.62623	0.000231638	0.00231838	-4.72481	1.85246e-14	0.00158305	-5.09659	1.32103e-13	0.00243281	-4.64369	9.15497e-14	0.00536004	-3.00939	0.146815	0.0180447	-1.41055	1	0.00425484	-3.54297	0.00103218	0.0319195	-0.929155	0.935803	0	-3.52102	0.998037	0.134765	1.16795	0.308583	0.206747	1.94053	4.29963e-05	0.0204938	-1.32009	1	0.320271	2.48027	0.00283203	0.141381	1.23631	1	0.210405	1.81009	1	0.162558	1.44624	0.774857
ENSMMUG00000008791	CD47	0.950465	1.63923	0.000238427	0.164605	-1.19159	0.00430178	0.106592	-1.83175	2.85281e-05	0.0827156	-2.22387	1.33925e-07	0.696805	1.05192	0.190526	1.21501	1.8543	0.376194	0.502071	0.573982	0.287543	0.324828	-0.0872708	1	0.788493	1.21496	0.532683	0.331203	-0.0567975	1	0.362388	0.0755551	1	0.814627	1.26517	0.70212	0.742756	1.13954	0.672198	0.241525	-0.4959	1	0.29133	-0.220657	1	0.487673	0.514198	0.786415
ENSMMUG00000005646	DGKD	0.332391	1.69034	0.000250601	0.0797522	-0.6305	0.189011	0.0406316	-1.64907	0.00030909	0.0394116	-1.7086	6.49339e-05	0.115241	-0.00069461	1	0.62555	2.48965	0.0402309	0.110626	-0.0761888	1	0.152087	0.402026	0.884435	0.100659	-0.15703	1	0.118776	0.0389846	1	0.260176	1.26375	0.0219632	0.266419	1.22474	0.749911	0.0647356	-0.805353	1	0.212071	0.895338	1	0.19422	0.779068	1	0.0598896	-0.798839	1
ENSMMUG00000003840	LAT2	1.51097	1.67473	0.000259637	0.62828	0.26578	0.56211	0.443782	-0.314517	0.619903	0.352271	-0.68928	0.0935579	0.836166	0.657302	0.432338	1.47365	1.47934	0.763968	0.717649	0.440334	0.42386	0.707862	0.413577	0.850025	1.39804	1.40353	0.359709	0.0616723	-3.11514	0.0737657	1.05348	1.05756	0.0862716	1.46018	1.47123	0.543241	0.0340714	-3.87634	0.311107	0.082472	-2.62943	1	0.0242775	-4.0788	1	0.0427783	-3.41317	1
ENSMMUG00000006199	GRASP	0.0597435	2.01277	0.000260207	0.000463676	-4.49219	3.96717e-08	0.000527683	-4.27587	4.13298e-07	0.00243281	-2.80382	1.55194e-05	0.00268002	-1.77207	0.543928	0.0360894	1.24543	1	0.00567312	-1.38364	0.281512	0.00375524	-1.70994	0.632332	0.279608	4.2768	6.70626e-09	0.0159891	0.0249325	1	0.0267145	0.685772	0.506844	0.0358641	1.21069	0.83283	0.0170357	0.188459	1	0.0353451	1.21519	1	0	-1.16604	1	0.0342227	1.25838	0.780366
ENSMMUG00000019830	FCRL2	0.332391	1.68628	0.000264123	0.191962	0.871834	0.00963992	0.153556	0.452009	0.210442	0.125047	0.104506	0.835177	0.410043	1.90057	0.00690584	0.210522	0.88178	1	0.258127	1.2261	0.0172876	0.152087	0.39852	0.902685	0	-4.42343	0.681139	0	-5.73644	0.0028278	0.0011615	-5.75321	1.5894e-07	0	-4.55068	0.720955	0.00340714	-4.14577	0.323841	0	-4.34788	1	0.00809249	-2.88751	1	0	-3.80805	0.922697
ENSMMUG00000019573	BTK	0.336736	1.6699	0.000267554	0.175269	0.660899	0.0562337	0.0918169	-0.435192	0.418936	0.0875813	-0.516308	0.259183	0.651244	2.61198	7.71137e-06	0.607505	2.40746	0.0557173	0.371589	1.78807	0.000125113	0.148332	0.327443	0.956492	0.139804	0.265373	1	0.00456832	-4.18202	0.0207137	0.004646	-4.46103	4.56573e-06	0.0102469	-2.99626	0.83914	0	-5.17878	0.123678	0	-4.38006	1	0	-3.92052	1	0	-3.84023	0.899631
ENSMMUG00000030922	SDC1	0.0130349	-3.12688	0.000267554	0.308808	1.89489	7.91283e-11	0.244845	1.33467	2.61856e-05	0.18684	0.837049	0.00716552	0.0402003	-1.46783	0.520392	0	-4.29833	1	0.0453849	-1.35903	0.152802	0.159598	0.491065	0.807839	0.00559215	-3.40327	0.97463	0.0205574	-2.38756	0.287731	0.027876	-2.07043	0.0262615	0.00512344	-3.53051	0.831103	0.00681427	-3.54063	0.477712	0	-4.32856	1	0	-3.86902	1	0	-3.78873	0.887768
ENSMMUG00000004237	TNFRSF19	0.00760372	4.57697	0.000269246	0.000463676	0.0762822	1	0	-0.83293	0.573633	0.000486563	0.157409	1	0	1.67087	1	0.0060149	3.97864	1	0	0.720693	1	0.00187762	2.26804	0.905843	0	2.74733	1	0	1.43432	1	0	0.416713	1	0	2.62008	1	0	2.02416	1	0	2.82288	1	0	3.28242	1	0	3.36271	1
ENSMMUG00000012486	RARA	0.295459	1.68674	0.000270227	0.0570321	-0.975656	0.0290211	0.0453808	-1.30786	0.00380547	0.0296803	-1.95644	8.51148e-06	0.0589604	-0.785704	0.996451	0.324805	1.68513	0.641004	0.0397118	-1.39574	0.149376	0.0563285	-0.875799	0.943942	0.150988	0.579312	1	0.221564	1.14214	0.294184	0.155641	0.624192	0.398457	0.153703	0.601776	0.8531	0.122657	0.266866	1	0.147271	0.546036	1	0.137572	0.467448	1	0.111224	0.181383	0.848725
ENSMMUG00000002560	SPOPL	0.0477948	2.09613	0.000285897	0.00278205	-2.26426	0.000883368	0.00369378	-1.84788	0.00549214	0.000973125	-3.43482	7.27411e-06	0.0294802	1.27094	0.275772	0.0661639	2.45318	0.37424	0.035457	1.54666	0.0190546	0.0112657	-0.0725072	1	0.0279608	1.30254	0.978005	0.0159891	0.419373	1	0.004646	-1.29845	0.458631	0.0153703	0.575687	0.959057	0.0170357	0.579373	1	0.0176726	0.778482	1	0	-0.783673	1	0.0684453	2.52514	0.43738
ENSMMUG00000021520	TNFRSF17	0.107538	-2.92447	0.0002883	2.2479	2.09619	4.33541e-13	1.52184	1.18637	0.000290207	1.31372	0.925345	0.00348601	0.227802	-1.78691	0.394193	0.0360894	-4.23359	1	0.259545	-1.62727	0.0742147	1.06649	0.473548	0.795662	0.00559215	-6.14736	0.291953	0.0251258	-4.87414	0.00280502	0.0058075	-6.89251	7.38021e-12	0.00512344	-6.27461	0.39173	0.00340714	-6.87053	0.014009	0.00589086	-6.07182	1	0.00809249	-5.61228	1	0.0171113	-4.94689	0.863172
ENSMMUG00000016633	TERF2	0.121659	1.76779	0.0002883	0.0106645	-2.06915	3.53818e-05	0.00369378	-3.47679	1.19799e-08	0.00535219	-3.01736	3.17234e-08	0.316242	3.21696	8.10144e-09	0.102253	1.40343	0.979095	0.299257	3.40422	1.17009e-17	0.024409	-0.679496	1	0.0111843	-1.32354	1	0.0114208	-1.62937	0.599248	0.0220685	-0.876068	0.542207	0.0256172	-0.443614	1	0.0238499	-0.619698	1	0.0294543	-0.240819	1	0.016185	-0.78845	1	0	-2.29788	1
ENSMMUG00000004512	FCER1G	0.0108625	-3.62751	0.00030135	0.0111282	-3.79628	7.14801e-12	0.00580452	-4.64814	3.48727e-13	0.007785	-4.27726	3.45261e-13	0.00268002	-4.73639	0.0376142	0	-4.55487	1	0.0113462	-3.51168	0.00148388	0.0150209	-3.08987	0.128154	4.66385	5.8043	4.9627e-28	0.0114208	-3.38515	0.168962	0.28689	1.14932	0.0739897	0.29716	1.1364	0.802627	0	-5.38382	0.275882	0.00589086	-3.58439	1	0	-4.12556	1	0	-4.04526	1
ENSMMUG00000001731	GFPT2	0.0217249	2.50986	0.00030135	0.00695513	0.628823	0.445013	0.00211073	-1.07579	0.223527	0.00486563	0.0539049	1	0.00804005	1.08591	0.633452	0.0060149	1.22862	1	0.00992795	1.21819	0.218466	0.00563285	0.557543	1	0.0447372	3.43613	0.00863353	0	-1.20953	0.845034	0	-2.22714	0.273333	0	-0.0237754	1	0	-0.619698	1	0	0.17902	1	0	0.63856	1	0	0.718857	1
ENSMMUG00000007585	SH2D1A	0.00325874	-3.76821	0.00030135	0.0018547	-4.80769	8.80859e-14	0.000527683	-5.91862	4.76681e-14	0.00194625	-4.72657	4.02284e-13	0	-4.41659	0.0454972	0	-3.23435	1	0.00141828	-4.365	0.000286446	0.0469404	-0.199626	1	0.0111843	-1.75163	1	0.424854	3.26697	8.05901e-10	0.044137	-0.316548	1	0.0153703	-1.46207	1	0.102214	0.944931	0.914223	0.147271	1.48074	1	0.121387	1.22172	1	0.128335	1.30202	0.780366
ENSMMUG00000001534	CAPN3	0.0119487	3.48386	0.000313707	0	-2.21917	0.102183	0	-2.00286	0.168519	0	-2.13805	0.104163	0.00268002	1.5554	0.829962	0.0060149	2.73763	1	0.00425484	1.72069	0.29418	0.00187762	1.02703	1	0.0111843	3.2734	0.519519	0	0.264398	1	0	-0.753212	1	0	1.45016	1	0.00681427	2.55023	0.914223	0	1.65295	1	0	2.11249	1	0	2.19279	1
ENSMMUG00000016915	CSF2	0	-6.64606	0.000324505	0	-8.00925	4.61511e-13	0	-7.79293	2.35214e-11	0.000486563	-6.92716	1.30048e-11	0.00536004	-3.70223	0.493042	0	-4.10689	1	0.0212742	-2.22475	0.240243	0.0694719	-0.533389	1	0.0111843	-2.62578	1	0.0228416	-2.05656	0.894882	0.013938	-2.83121	0.13914	1.37821	4.02329	0.000112359	0.180578	0.871154	0.963854	0.400578	2.0386	1	0	-3.67759	1	0	-3.59729	1
ENSMMUG00000019294	CMA1	0.00108625	-4.53989	0.00032891	0.00139103	-4.89891	1.239e-11	0.00263842	-4.09346	8.22478e-09	0	-6.82403	6.8395e-14	0	-4.18503	0.110883	0	-3.0028	1	0.00141828	-4.13314	0.00187163	0.0450628	-0.0188446	1	0	-3.10858	1	0.189585	2.15422	0.00732451	0.0104535	-2.09846	0.103629	0.0563579	0.372153	0.9189	0.187392	2.09455	0.0920916	0.453596	3.42178	0.00324442	0	-2.57349	1	0.0171113	-0.904074	1
ENSMMUG00000017845	OXR1	0.218335	1.69293	0.00032956	0.0746518	-0.0492486	1	0.0575175	-0.466608	0.396368	0.0433041	-0.919212	0.0327696	0.0643204	-0.215352	1	0.300745	2.02968	0.312369	0.0482215	-0.667037	0.652626	0.0995137	0.40554	0.903448	0.123027	0.738209	1	0.0319783	-1.20182	0.762051	0.0998889	0.412574	0.625179	0.122963	0.733856	0.84633	0.0579213	-0.345076	1	0.0706903	-0.0222923	1	0.153757	1.06777	1	0.0427783	-0.606913	1
ENSMMUG00000007700	CD180	0.0814684	1.85221	0.000329583	0.0278205	0.104507	0.93619	0.0274395	0.0833481	0.977158	0.0204356	-0.395686	0.532474	0.112561	2.24331	0.00237029	0.0541341	1.19015	1	0.096443	2.08775	3.86059e-05	0.0488181	0.97853	0.491742	0.0615137	1.35501	0.681139	0.00228416	-2.58063	0.367416	0	-4.60195	0.000704588	0	-2.39858	0.871148	0	-2.99451	0.833597	0	-2.19579	1	0.00809249	-0.732534	1	0	-1.65595	1
ENSMMUG00000015221	HIP1R	0.190093	1.71267	0.000342841	0.0250385	-1.53155	0.000937848	0.0131921	-2.44083	2.00895e-06	0.0126506	-2.52006	2.11712e-07	0.388603	2.74696	3.66799e-06	0.204507	1.68777	0.703234	0.228343	1.97485	2.87126e-05	0.110779	0.793581	0.572985	0.00559215	-2.59697	1	0.0593882	-0.11761	1	0.0987274	0.628659	0.4074	0.0512344	-0.251405	1	0.0238499	-1.31123	1	0.0530177	-0.187605	1	0.0647399	0.118441	1	0.0941123	0.618253	0.7909
ENSMMUG00000037756	MAF	0.00543123	-3.48768	0.000352991	0.0018547	-5.11534	1.10595e-15	0.000527683	-6.22525	8.20477e-16	0.000973125	-5.77404	1.86225e-16	0.0187601	-1.71283	0.479747	0	-3.54064	1	0.0198559	-1.74601	0.0839485	0.0450628	-0.572656	1	0.00559215	-2.64499	1	0.0274099	-1.24172	0.765157	0.004646	-3.64938	0.000452317	0.169074	1.36177	0.71629	0.269164	2.06996	0.0428319	0.00589086	-2.56944	1	0	-3.11133	1	0.367893	2.49123	0.153102
ENSMMUG00000003775	FCGR2B	0.116228	1.90559	0.000357718	0.0180833	-1.10236	0.0450859	0.0158305	-1.27961	0.0208676	0.0131372	-1.57016	0.00254648	0.107201	1.65629	0.0665665	0.30676	3.2137	0.0042709	0.0553129	0.667581	0.339137	0.00375524	-2.75096	0.294145	1.00099	5.34033	4.54986e-19	0	-4.04949	0.154054	0.002323	-3.47676	0.00635273	0.0256172	-0.265277	1	0.0136285	-1.12694	1	0	-2.66094	1	0	-2.2014	1	0	-2.1211	1
ENSMMUG00000005786	MAP3K9	0.00868996	3.8989	0.000373565	0.000463676	-0.464286	0.950266	0.000527683	-0.247968	0.932139	0	-1.47062	0.253519	0.00268002	2.25584	0.674172	0.0060149	3.43807	1	0	0.218192	1	0	0.640005	1	0	2.24483	1	0	0.931823	1	0.002323	1.67975	0.59499	0	2.11758	1	0.00340714	2.60912	0.984332	0	2.32038	1	0	2.77992	1	0	2.86021	1
ENSMMUG00000062110	TPD52L1	0.0401911	2.16955	0.000382719	0.0148376	0.546685	0.33781	0.00685988	-0.669431	0.379894	0.00291938	-1.87042	0.00470763	0.0482403	2.32385	0.0144169	0.060149	2.64012	0.309821	0.0382935	2.02555	0.0017203	0.0168986	0.78261	0.844219	0	-1.01644	1	0.00685248	-0.302642	1	0.004646	-0.989279	0.637873	0.00512344	-0.134807	1	0	-1.73961	1	0	-0.94089	1	0	-0.481349	1	0	-0.401053	1
ENSMMUG00000009030	MTIF3	0.382358	1.63536	0.000390164	0.153013	0.160727	0.747817	0.0802079	-0.878562	0.0498087	0.0690919	-1.11886	0.00617841	0.265322	0.971914	0.248457	0.493222	1.8728	0.41522	0.188631	0.469369	0.420404	0.195272	0.517644	0.779864	0.0894744	-0.568222	1	0.105071	-0.392631	1	0.149833	0.118657	0.967898	0.117839	-0.192988	1	0.153321	0.165456	1	0.082472	-0.674665	1	0.113295	-0.215125	1	0.136891	0.0471637	0.898783
ENSMMUG00000016716	ZNF821	0.0738647	1.89368	0.000390369	0.00788248	-1.65191	0.00337266	0.00685988	-1.81565	0.00171712	0.00632531	-1.95084	0.000374129	0.147401	2.88328	1.57021e-05	0.210522	3.33187	0.00191294	0.117717	2.66455	4.33254e-08	0.00938809	-1.09696	0.916917	0.0167765	-0.0855623	1	0.0274099	0.340347	0.958509	0.0058075	-1.82275	0.180804	0	-2.22541	0.940868	0.0102214	-0.808732	1	0	-2.02261	1	0.00809249	-0.558886	1	0.0342227	0.855976	0.804402
ENSMMUG00000006646	CSNK1G3	0.32696	1.64545	0.000391105	0.0621325	-1.03762	0.0186061	0.0480192	-1.41266	0.00159533	0.03114	-2.07246	2.32432e-06	0.117921	0.018918	1	0.523297	2.20576	0.15075	0.0907699	-0.383644	0.981105	0.0844928	-0.47689	1	0.106251	-0.0956512	1	0.185017	0.67987	0.60766	0.156802	0.439883	0.584395	0.14858	0.370467	0.901826	0.11925	0.0426437	1	0.123708	0.119077	1	0.22659	0.983051	1	0.171113	0.590961	0.786415
ENSMMUG00000021564	KDM2B	0.228112	1.68336	0.000400228	0.0259658	-1.7786	0.000106514	0.0205796	-2.09471	1.82875e-05	0.0111909	-2.98679	2.3394e-09	0.174201	1.16452	0.168273	0.186462	1.25941	0.98761	0.174448	1.20051	0.0243261	0.088248	0.153821	1	0.15658	1.00788	0.820276	0.155323	0.995953	0.412558	0.109181	0.473499	0.562287	0.0563579	-0.413342	1	0.126064	0.685871	0.97446	0.0589086	-0.337301	1	0.0890174	0.248993	1	0.111224	0.554132	0.79566
ENSMMUG00000005732	LAP3	2.22137	1.63628	0.000410367	0.590259	-0.519552	0.235529	0.413704	-1.06696	0.0119492	0.344486	-1.35892	0.00058694	0.538684	-0.59548	1	1.36538	0.764655	1	0.737505	-0.13872	1	1.13033	0.504435	0.759737	10.4797	3.91884	6.25765e-10	0.616723	-0.399531	1	0.548228	-0.588235	0.750156	0.860738	0.0923184	0.981946	0.609877	-0.411273	1	0.583195	-0.470396	1	0.169942	-2.20481	1	0.675897	-0.254938	0.956449
ENSMMUG00000017458	DCAF12	0.0130349	-3.0819	0.000428806	0.0774338	-0.610158	0.207759	0.0474915	-1.3512	0.00262737	0.0360056	-1.78005	3.37514e-05	0.862966	3.21185	9.72033e-10	0.0300745	-1.66434	1	0.66801	2.98006	3.95633e-14	0.131433	0.247859	1	0.0615137	-0.764864	1	0.084514	-0.391891	1	0.0859509	-0.395214	0.970678	0.0666047	-0.667961	1	0.0783641	-0.477458	1	0.082472	-0.364751	1	0.137572	0.360465	1	0.0941123	-0.149479	0.980514
ENSMMUG00000008387	DPP4	0.00217249	-3.88027	0.00042897	0	-6.83279	8.34371e-16	0.000527683	-5.61429	1.36139e-12	0.000486563	-5.74948	5.59891e-14	0	-4.11267	0.0684933	0	-2.93043	1	0.00425484	-3.05629	0.00619358	0.0206538	-1.03187	0.903448	0.0167765	-1.02965	1	0.0388307	-0.141706	1	0.0058075	-2.77091	0.0122801	0.14858	1.80815	0.417229	0.333899	3.10149	1.13562e-05	0.194398	2.20068	0.99351	0.0404625	0.0947894	1	0	-2.42083	1
ENSMMUG00000014228	CDCA7	0.00868996	-3.29421	0.00042897	0.000463676	-6.83497	1.61561e-20	0.000527683	-6.61865	8.71602e-18	0.000486563	-6.75385	1.62628e-19	0.621764	3.02594	8.68793e-08	0.0060149	-2.93261	1	1.11193	4.84272	2.9878e-45	0.114535	0.377884	0.927191	0.0111843	-2.45234	1	0.013705	-2.53859	0.305636	0.0220685	-2.02734	0.0483901	0.0102469	-2.57959	0.873418	0.0408856	-1.04909	1	0.0176726	-1.96067	1	0.00809249	-2.50331	1	0.154002	0.843559	0.780366
ENSMMUG00000012207	NOD2	0.0814684	1.8204	0.00042897	0.0241111	-0.16263	0.968974	0.0179412	-0.61853	0.27852	0.0116775	-1.27846	0.00882291	0.0134001	-0.770227	1	0.0060149	-1.18764	1	0.0127645	-0.968606	0.443897	0.0356747	0.490976	0.920856	0.223686	3.21411	0.000133339	0.0182733	-0.410702	1	0.00813049	-1.60195	0.203248	0.0102469	-0.832046	1	0.0340714	0.476095	1	0.0176726	-0.210547	1	0.03237	0.574597	1	0.00855566	-0.678033	1
ENSMMUG00000006120	CAMK1	0.00543123	-3.74375	0.000433412	0.0018547	-5.37118	2.69699e-15	0.000527683	-6.48039	2.65749e-15	0.00194625	-5.29005	1.55646e-14	1.17117	4.44754	5.16434e-19	0	-3.79555	1	0.890679	4.43265	3.33511e-31	0.03943	-1.02133	0.950893	0.0447372	-0.721786	1	0.00456832	-3.62697	0.144007	0.002323	-4.64458	8.73423e-05	0	-4.02858	0.83914	0.00681427	-3.03714	0.886352	0	-3.82578	1	0	-3.36624	1	0.102668	0.428947	0.808739
ENSMMUG00000005334	PLCG2	0.461654	1.61541	0.000435214	0.16275	-0.0736328	1	0.111869	-0.672499	0.14515	0.0749306	-1.30241	0.00133619	0.707525	2.17963	0.000623033	0.264656	0.668419	1	0.721904	2.34146	3.18628e-08	0.234702	0.491644	0.791432	0.100659	-0.696488	1	0.0822298	-1.03746	0.834053	0.125442	-0.453538	0.897304	0.0614813	-1.37471	1	0.0204428	-2.86719	0.72652	0.0883628	-0.870611	1	0	-4.41976	1	0.025667	-2.33773	1
ENSMMUG00000014825	RARRES1	0.00325874	-3.75752	0.000462263	0.00324573	-4.11354	1.77759e-11	0.000527683	-5.90796	1.54919e-13	0.00145969	-5.03958	2.99326e-13	0	-4.40594	0.0548952	0	-3.22371	1	0.0070914	-2.76223	0.0118017	0.0262866	-1.00227	0.932717	0.0782901	0.602556	1	0.00685248	-2.63714	0.330806	0.0058075	-3.06621	0.00532618	0.0870985	0.743791	0.847169	0.163543	1.65018	0.311333	0.00589086	-2.25216	1	0	-2.7944	1	0.239559	2.19463	0.378804
ENSMMUG00000017378	STS	0.0228112	2.55098	0.000462263	0.00139103	-1.67374	0.0652026	0.000527683	-2.4959	0.0112474	0.000486563	-2.63109	0.00522773	0.0160801	1.91344	0.195597	0.0240596	2.57018	0.825601	0.025529	2.67094	0.000257734	0.00563285	0.518015	1	0	0.0655036	1	0.00456832	0.37543	1	0.004646	0.133779	1	0	-0.0617433	1	0.0102214	1.39967	0.983522	0	0.141052	1	0	0.600592	1	0	0.680889	1
ENSMMUG00000017267	ENSMMUG00000017267	0.0325874	2.1666	0.000464006	0.00649146	-0.452213	0.610465	0.00422147	-1.04383	0.130294	0.00243281	-1.7982	0.00742409	0.0187601	1.27856	0.342879	0.0120298	0.989613	1	0.0241107	1.6176	0.0236191	0.00751047	0.038169	1	0.00559215	0.287896	1	0.00685248	-0.0030819	1	0.0150995	0.90214	0.458631	0.0102469	0.756583	0.985186	0.00340714	-0.435273	1	0	-0.647444	1	0	-0.187903	1	0.00855566	0.903281	1
ENSMMUG00000012364	EPHA4	0.00543123	5.48386	0.000477081	0	-0.271641	1	0	-0.0553225	1	0	-0.190514	1	0	2.44848	1	0	3.63072	1	0	1.4983	1	0	1.92011	1	0.00559215	4.74733	0.614453	0	2.21193	1	0	1.19432	1	0	3.39769	1	0	2.80177	1	0	3.60048	1	0	4.06002	1	0	4.14032	1
ENSMMUG00000022909	MGAT4A	0.330219	1.63193	0.000503423	0.0361667	-1.88672	2.22544e-05	0.0306056	-2.10848	8.13705e-06	0.0257878	-2.37563	1.59432e-07	0.249242	1.09704	0.193749	0.372924	1.67557	0.641004	0.129063	0.114113	0.884708	0.0995137	-0.264998	1	0.0447372	-1.28242	1	0.171312	0.538443	0.718464	0.335673	1.64728	0.000696383	0.117839	0.0176912	1	0.126064	0.0963282	1	0.176726	0.595506	1	0.639307	2.46394	0.380675	0.0427783	-1.25445	1
ENSMMUG00000002173	BEX1	0.706059	1.60336	0.0005054	0.296289	0.210633	0.623611	0.171497	-0.681009	0.13874	0.114342	-1.3187	0.00112245	0.833486	1.75374	0.013511	0.390969	0.597915	1	0.886425	1.94238	1.56206e-05	0.212171	-0.305762	1	0.0167765	-3.57573	0.946326	0.344908	0.415855	0.78749	0.437885	0.803614	0.220502	0.0153703	-3.70297	0.816154	0.0340714	-2.83683	0.755542	0.0706903	-1.79636	1	0.372255	0.530184	1	0.25667	0.00402622	0.878756
ENSMMUG00000062039	C7H15orf62	0.00651747	-3.26385	0.00050656	0.00973719	-2.95322	4.03419e-09	0.00527683	-3.75288	9.65649e-11	0.00437906	-4.02702	1.20505e-12	0.249242	1.97122	0.00543666	0.0120298	-1.95281	1	0.262382	2.15831	2.11721e-06	0.0619614	-0.115806	1	0	-3.64642	0.918253	0.0776615	0.219311	0.971408	0.0801434	0.254442	0.824877	0.0819751	0.336856	0.935861	0.248721	1.94821	0.0668772	0.0706903	0.146829	1	0.016185	-1.52351	1	0.308004	2.23083	0.294972
ENSMMUG00000004094	ACOT7	0.0217249	-2.92432	0.000508292	0.0037094	-5.51716	1.00279e-21	0.00105537	-6.88942	2.30961e-22	0.0038925	-5.43603	2.05509e-20	0.302842	0.930747	0.272196	0.0060149	-3.78894	1	0.490725	1.74163	0.0001965	0.257234	0.693247	0.617005	0.0111843	-3.30916	1	0.139334	-0.21696	1	0.178871	0.145943	0.931878	0.240802	0.590947	0.851511	0.320271	1.00905	0.802592	0.253307	0.665759	1	0.0728324	-1.03288	1	0.598896	1.91255	0.43738
ENSMMUG00000011340	VSIG8	0	-4.72681	0.000528899	0.00231838	-3.48665	9.27758e-08	0.00105537	-4.28139	2.43718e-08	0.00194625	-3.67226	3.63463e-08	0	-3.36987	0.174738	0	-2.18764	1	0.00283656	-2.72777	0.024851	0.0206538	-0.272532	1	0.0111843	-0.701133	1	0.0319783	0.352529	0.955725	0.148672	2.95221	4.07521e-11	0.00512344	-1.41701	1	0.00681427	-1.4243	1	0.147271	2.5769	0.46323	0	-1.75833	1	0.00855566	-0.674376	1
ENSMMUG00000019172	SPTB	0.0130349	3.01438	0.0005306	0.00231838	0.16648	1	0.000527683	-1.37725	0.251088	0.000973125	-0.885659	0.377828	0.00268002	1.12655	0.948604	0.0120298	2.93557	0.999022	0.00850968	2.20612	0.0438655	0	-0.442457	1	0.0335529	4.23275	0.00281767	0	-0.150639	1	0	-1.16825	0.671463	0	1.03512	1	0	0.439196	1	0	1.23791	1	0	1.69745	1	0	1.77775	1
ENSMMUG00000004415	TNIP3	0.00434498	-3.61206	0.000536531	0.00231838	-4.71063	1.52286e-13	0.0031661	-4.27034	6.41251e-11	0.00243281	-4.6295	7.48076e-13	0.00268002	-3.58179	0.106073	0	-3.40113	1	0.00567312	-3.20531	0.00371912	0.0506957	-0.261217	1	0.240462	2.02188	0.110238	0.180449	1.63213	0.0666287	0.0766589	0.336446	0.743041	0.0358641	-0.623093	1	0.0374785	-0.627691	1	0.247416	2.06261	1	0.00809249	-1.97025	1	0.111224	0.936448	0.780366
ENSMMUG00000023527	RABEP2	0.178144	1.67277	0.000536531	0.0625962	-0.0224817	1	0.0390486	-0.770693	0.108903	0.0272475	-1.33163	0.00226426	0.174201	1.5337	0.0555713	0.210522	1.79261	0.580702	0.218415	1.97075	3.07583e-05	0.0675942	0.12314	1	0.0223686	-1.20997	1	0.0479674	-0.35891	1	0.0313605	-1.01911	0.429075	0.0307407	-0.848689	1	0.0340714	-0.786316	1	0.041236	-0.451696	1	0.0404625	-0.410296	1	0.077001	0.413178	0.820934
ENSMMUG00000010197	SLA	0.0228112	-2.94659	0.000545498	0.00741881	-4.68459	2.10941e-18	0.00685988	-4.75009	2.0009e-16	0.00437906	-5.37298	4.60508e-20	0.134001	-0.360028	1	0.216537	0.351184	1	0.0765871	-1.19897	0.227993	0.0995137	-0.804202	0.990183	0.257239	0.596284	1	0.269531	0.665583	0.614129	0.117311	-0.584465	0.775748	0.671171	2.00865	0.148446	0.592842	1.84541	0.0868845	0.294543	0.791975	1	0.105202	-0.634742	1	0.718676	2.08852	0.3231
ENSMMUG00000007434	RASA3	0.172713	1.69531	0.000545498	0.0625962	0.0514241	1	0.0279672	-1.21247	0.0113627	0.0306534	-1.08533	0.0143746	0.0294802	-0.948735	0.895251	0.174432	1.58508	0.811685	0.0283656	-1.07681	0.336765	0.0563285	-0.0765587	1	0.0894744	0.638393	1	0.0776615	0.397025	0.841038	0.0545905	-0.142982	1	0.0204938	-1.27393	1	0.0715498	0.295413	1	0.041236	-0.388201	1	0.19422	1.74305	1	0.025667	-0.854841	1
ENSMMUG00000010082	SLFN5	0.00651747	-3.30497	0.000561506	0.00231838	-4.89195	2.27378e-15	0.00105537	-5.67981	3.62405e-15	0.00194625	-5.07525	3.12945e-15	0.00536004	-3.17601	0.120527	0.0120298	-1.99377	1	0.00425484	-3.70976	0.000599944	0.0375524	-0.871736	0.9659	0.0167765	-1.68312	1	0.166744	1.31435	0.205535	0.228815	1.91507	5.61571e-05	0.0819751	0.295327	0.947664	0.105621	0.633273	0.983522	0.141381	1.06585	1	0.202312	1.5834	1	0.162558	1.27667	0.780366
ENSMMUG00000022229	MMP28	0.00868996	4.7469	0.000567894	0.000927351	0.661245	0.928315	0	-0.948407	0.626156	0.000486563	0.0318786	1	0.00268002	2.67087	0.558803	0	2.73763	1	0	0.605216	1	0	1.02703	1	0	2.63185	1	0	1.31885	1	0	0.301236	1	0	2.5046	1	0	1.90868	1	0	2.7074	1	0	3.16694	1	0	3.24724	1
ENSMMUG00000016850	REEP3	0.38779	1.5989	0.000576532	0.0820706	-0.912623	0.0373338	0.0606836	-1.35937	0.00203403	0.0418444	-1.93032	6.05028e-06	0.276042	0.97828	0.240509	0.156387	0.160915	1	0.215578	0.620529	0.264965	0.15772	0.145337	1	0.150988	0.108289	1	0.107356	-0.413256	1	0.133572	-0.10973	1	0.614813	2.15812	0.0765446	0.258942	0.878728	0.905501	0.100145	-0.46047	1	0.137572	-0.000929184	1	0.205336	0.558109	0.786539
ENSMMUG00000017802	KCNK4	0.0195524	2.50297	0.000577966	0.00324573	-0.395023	0.781403	0.000527683	-2.31406	0.0152183	0.00194625	-1.06123	0.195052	0.0241202	2.69512	0.016694	0.0481192	3.70111	0.0231935	0.0127645	1.74494	0.0520387	0.00751047	1.0494	0.808424	0	0.244827	1	0	-1.06818	0.963605	0.004646	0.323604	1	0	0.11758	1	0	-0.478342	1	0.00589086	1.34175	1	0	0.779916	1	0	0.860213	1
ENSMMUG00000023668	FBXO6	0.307407	1.60778	0.000583653	0.108036	-0.0857745	1	0.0585728	-1.04979	0.0178816	0.0535219	-1.19885	0.00356306	0.0938006	-0.251959	1	0.108268	-0.00661493	1	0.0680774	-0.745859	0.560314	0.129556	0.209293	1	0.743756	2.80966	0.000523802	0.10964	-0.0322282	1	0.125442	0.157913	0.930076	0.17932	0.697249	0.843984	0.149914	0.431203	0.994013	0.129599	0.242276	1	0.0485549	-1.0283	1	0.111224	0.0580628	0.878894
ENSMMUG00000020721	ENSMMUG00000020721	0.258526	1.62984	0.000613528	0.120092	0.414698	0.282551	0.0717649	-0.442257	0.422222	0.0433041	-1.23671	0.00326426	0.506523	2.59567	1.42401e-05	0.0721788	-0.289847	1	0.421229	2.43075	1.49702e-08	0.0957585	0.0409677	1	0.31316	1.78364	0.165302	0.0159891	-2.4143	0.305141	0.004646	-4.11311	3.29037e-05	0.102469	0.1774	0.992545	0	-4.83175	0.209043	0	-4.03303	1	0.0242775	-1.57037	1	0.0342227	-1.16711	1
ENSMMUG00000010670	CTSS	0.877686	1.56454	0.000614154	0.282842	-0.271978	0.700256	0.229542	-0.600345	0.195703	0.214574	-0.713873	0.0813578	0.645884	0.992615	0.222416	0.896221	1.45652	0.795676	0.506326	0.643857	0.22701	0.249723	-0.421672	1	1.27501	1.98538	0.0561957	0.445411	0.437701	0.769608	0.2172	-0.642487	0.69264	0.251049	-0.391594	1	0.299828	-0.143965	1	0.217962	-0.5883	1	0.364162	0.149256	1	0.359338	0.131361	0.840953
ENSMMUG00000001532	GANC	0.0282424	2.63142	0.000614154	0.00463676	-0.344705	0.89125	0.00263842	-1.08927	0.275367	0.00145969	-1.84259	0.0464493	0.00536004	0.365065	0.953351	0.0240596	2.31706	0.984741	0.00567312	0.18464	0.97898	0.00751047	0.606453	1	0.0111843	1.44152	1	0.00913664	0.898271	0.787434	0.0034845	-0.457756	1	0.00512344	0.71319	1	0.0136285	1.48811	0.963854	0	-0.0999561	1	0	0.359584	1	0	0.439881	1
ENSMMUG00000000245	ASPM	0	-5.01996	0.000627341	0.00324573	-3.36213	5.73436e-07	0.00105537	-4.57589	2.30078e-08	0	-6.30202	2.73423e-11	0.0321602	0.0736324	1	0	-2.48079	1	0.510581	5.84731	1.6677e-48	0.146454	2.36591	0.000999256	0	-2.58657	1	0.0365466	0.236384	0.961858	0.0011615	-3.9142	0.00639378	0	-2.71382	0.986682	0	-3.30974	0.932317	0	-2.51102	1	0	-2.05148	1	0	-1.97119	1
ENSMMUG00000005742	CDCP1	0.0380186	2.13809	0.000653049	0.0037094	-1.51353	0.0320207	0.00158305	-2.51475	0.00144389	0.00243281	-2.04612	0.00284464	0	-2.03878	0.55281	0.0060149	0.152671	1	0	-2.98897	0.0648115	0.00751047	-0.207992	1	0.117435	3.70426	0.000125414	0.0182733	0.970042	0.689756	0.04646	2.48886	2.97017e-05	0.0256172	1.54208	0.83283	0.00340714	-0.676282	1	0	-0.886782	1	0	-0.427242	1	0	-0.346945	1
ENSMMUG00000010203	PTPN6	0.724526	1.56493	0.000658326	0.137712	-1.11317	0.00833472	0.0722926	-2.06796	4.15142e-06	0.0695785	-2.13953	4.18854e-07	1.07469	2.07954	0.00125148	0.830057	1.62887	0.632846	0.6595	1.36813	0.0049108	0.268499	-0.0289028	1	0.592768	1.13381	0.617084	0.255826	-0.0982767	1	0.51919	1.00007	0.0892259	0.204938	-0.401385	1	0.129471	-1.07018	1	0.200289	-0.429023	1	0.396532	0.550509	1	0.427783	0.659737	0.780366
ENSMMUG00000019756	NFKBID	0.32696	1.70163	0.000660123	0.017156	-2.90373	1.13614e-08	0.0158305	-2.98726	4.50261e-08	0.00827156	-3.918	3.14464e-12	0.187601	0.747371	0.421157	0.324805	1.54701	0.815744	0.259545	1.27559	0.0191333	0.0525733	-1.10978	0.861709	1.03455	3.31974	2.29592e-05	0.0822298	-0.459511	1	0.168417	0.601849	0.444364	0.16395	0.557694	0.853142	0.0272571	-1.93348	0.984104	0.13549	0.293229	1	0.016185	-2.26533	1	0.0342227	-1.44636	1
ENSMMUG00000008392	HTT	0.263958	1.61289	0.00066585	0.0245748	-2.13985	2.56177e-06	0.0131921	-3.00696	5.66349e-09	0.0131372	-3.03318	6.12843e-10	0.372523	2.0475	0.00243287	0.210522	1.15885	1	0.243944	1.43993	0.00399318	0.0713495	-0.433179	1	0.134212	0.51569	1	0.118776	0.315709	0.88567	0.0987274	0.0313358	1	0.128086	0.446051	0.874884	0.129471	0.448473	0.991406	0.123708	0.403746	1	0.0809249	-0.147909	1	0.171113	0.875447	0.780366
ENSMMUG00000011918	CXCR4	3.20877	1.58756	0.00066585	0.110355	-3.64881	4.5718e-16	0.0612113	-4.47308	1.06343e-18	0.0948797	-3.8574	1.10044e-16	2.47902	1.08349	0.234109	4.10818	1.80795	0.418944	2.42951	1.09134	0.0420193	0.574551	-1.09017	0.773961	1.33093	0.147768	1	5.97536	2.49983	1.12357e-05	0.988436	-0.29721	1	2.34141	0.977149	0.813433	1.63543	0.45385	0.984332	2.47416	1.05531	1	2.86474	1.26332	1	1.02668	-0.228611	0.944109
ENSMMUG00000008993	KCNK5	0.00217249	-3.70843	0.000669845	0.00139103	-4.65411	2.78103e-12	0.000527683	-5.44272	3.78339e-12	0.00194625	-4.24858	4.32422e-11	0.00268002	-2.93892	0.170392	0	-2.75914	1	0.00425484	-2.88417	0.00903758	0.0319195	-0.257425	1	0.0335529	-0.0427493	1	0.100503	1.42633	0.165502	0.0917584	1.33492	0.0262615	0.112716	1.5865	0.612815	0.0272571	-0.398374	1	0.123708	1.72261	1	0.00809249	-1.32738	1	0.077001	1.09468	0.780366
ENSMMUG00000015422	FCHO2	0.0293286	2.27999	0.000671851	0.00324573	-1.19221	0.123974	0.000527683	-3.05532	0.00103124	0.0038925	-0.927479	0.186582	0.0160801	1.32172	0.374036	0.0240596	1.99182	1	0.0156011	1.21819	0.184474	0.00938809	0.557543	1	0.0335529	2.39818	0.283663	0.00685248	0.237926	1	0.0104535	0.623164	0.712638	0	-0.615136	1	0.0136285	1.16286	0.983522	0	-0.41234	1	0.00809249	1.06002	1	0	0.127496	1
ENSMMUG00000053816	TRBV23-1	0.00434498	-4.219	0.000691674	0.00417308	-4.57699	2.22582e-11	0.00527683	-4.22212	2.88259e-09	0.00924469	-3.4854	2.68232e-08	0.0134001	-2.59799	0.413938	0.0180447	-2.0028	1	0.00283656	-4.55129	0.00116848	0.0300419	-1.61238	0.76613	0	-4.11169	1	0.296941	1.75007	0.0795493	0.282244	1.765	0.00357777	0.0256172	-1.64879	1	0.265757	1.55205	0.489882	0.365233	2.00682	1	0.275145	1.58833	1	0.248114	1.44094	0.780366
ENSMMUG00000061119	ENSMMUG00000061119	0	-5.09545	0.00070126	0.000463676	-5.45581	2.0349e-10	0	-6.24232	4.19511e-10	0	-6.37751	4.12197e-11	0	-3.73852	0.223148	0	-2.55628	1	0	-4.6887	0.00277067	0	-4.26689	0.125927	0.00559215	-1.65923	1	0.10964	1.78225	0.0902379	0.02323	-0.542645	0.989822	0	-2.78931	1	0.115843	1.84359	0.325088	0.0471269	0.60622	1	0.202312	2.64598	0.756771	0.0342227	0.28661	0.873047
ENSMMUG00000062393	TRBV27	0.00543123	-4.27935	0.000710122	0.0037094	-5.05508	1.44746e-12	0	-8.01532	1.91222e-15	0	-8.15052	5.95105e-17	0.00268002	-4.51069	0.138451	0	-4.32928	1	0.00141828	-5.46087	0.000298832	0.00938809	-3.45078	0.217306	0	-4.43507	1	0.187301	0.696489	0.646879	0.102212	-0.215206	1	0.046111	-1.23292	1	0.269164	1.23061	0.778153	0.129599	0.182369	1	0.542197	2.24404	1	0.39356	1.77349	0.713634
ENSMMUG00000064807	NRN1	0.0217249	2.76766	0.000710205	0.00417308	0.0247519	1	0.00369378	-0.130611	1	0.00583875	0.562393	0.467686	0	-0.788558	1	0.0060149	1.41571	1	0.00141828	-0.716713	0.903068	0.00563285	0.750188	0.971808	0.00559215	1.30992	1	0.00228416	-0.0030819	1	0.004646	0.369408	1	0	0.160649	1	0	-0.435273	1	0.0117817	1.9928	1	0	0.822985	1	0	0.903281	1
ENSMMUG00000022732	SRPK2	0.606125	1.56208	0.000713514	0.110818	-1.17532	0.00549246	0.064905	-1.96398	1.18468e-05	0.0510891	-2.3334	6.74298e-08	0.101841	-1.16612	0.699933	0.288715	0.349745	1	0.096443	-1.28018	0.173968	0.223437	-0.0376245	1	0.0391451	-2.38838	1	0.299225	0.397012	0.801313	0.206747	-0.160167	1	0.281789	0.312392	0.907936	0.691649	1.64719	0.170875	0.329888	0.541156	1	0.250867	0.157003	1	0.504784	1.1563	0.780366
ENSMMUG00000004838	TNNI2	0.475775	1.5678	0.000714828	0.327355	1.0787	0.000681211	0.202103	0.192337	0.639728	0.161052	-0.185539	0.868762	0.452923	1.39027	0.0720341	0.198492	0.173492	1	0.312021	0.848599	0.111788	0.555775	1.74273	0.00649725	0.178949	0.0240891	1	0.0114208	-3.76317	0.0306949	0.011615	-3.90357	1.39361e-05	0.0358641	-2.16128	0.899969	0	-5.76102	0.0616335	0	-4.9623	1	0.00809249	-3.50222	1	0	-4.42247	0.833761
ENSMMUG00000020737	IL1R1	0.00325874	-3.63248	0.000718475	0.000927351	-5.41265	2.8654e-14	0	-6.78519	2.70582e-14	0	-6.92038	1.14594e-15	0	-4.28138	0.0608639	0.0060149	-2.0972	1	0.00567312	-2.90185	0.0084005	0.024409	-0.97693	0.935906	0.0894744	0.913941	0.972329	0.00456832	-2.92908	0.274701	0.0058075	-2.94084	0.00788249	0.374011	3.02648	0.00126197	0.0579213	0.27522	1	0.0471269	0.0561631	1	0.00809249	-1.6679	1	0.290893	2.60732	0.141064
ENSMMUG00000057345	CPPED1	0.0912446	1.73086	0.000731426	0.0115919	-1.54848	0.00217738	0.00580452	-2.49273	1.24389e-05	0.00729844	-2.20014	1.97109e-05	0.152761	2.43786	0.00032607	0.156387	2.4116	0.139701	0.143246	2.46633	9.32131e-08	0.0431852	0.521268	0.87195	0.23487	3.03063	0.000399718	0.013705	-1.01885	0.877103	0.006969	-2.03646	0.0768422	0.0153703	-0.649825	1	0.0102214	-1.24575	1	0.0176726	-0.44703	1	0	-1.99681	1	0.0342227	0.417854	0.873047
ENSMMUG00000005767	SLC15A4	0.0814684	1.76312	0.000734207	0.00463676	-2.6451	3.49391e-06	0.00474915	-2.5699	1.7018e-05	0.00486563	-2.56397	3.87025e-06	0.0670005	1.37131	0.150382	0.0421043	0.787021	1	0.0382935	0.535581	0.462254	0.0131433	-0.923584	0.970536	0.0782901	1.61347	0.429678	0.0159891	-0.631766	1	0.0569135	1.15368	0.0995205	0.0614813	1.27249	0.807817	0.0170357	-0.464128	1	0.0353451	0.560557	1	0.00809249	-0.805046	1	0.0171113	-0.136247	1
ENSMMUG00000029392	KIR3DL2	0.00217249	-4.01598	0.000742522	0.000927351	-5.37917	6.37536e-13	0.000527683	-5.7498	5.65693e-12	0	-6.88698	2.12839e-14	0	-4.24799	0.088866	0	-3.06575	1	0.00850968	-2.37884	0.0434838	0.0375524	-0.343739	1	0.0111843	-1.58259	1	0	-4.48454	0.0886066	0.434401	4.09299	2.70831e-25	0	-3.29878	0.862883	0.00681427	-2.30576	0.983522	0.0176726	-1.09001	1	0	-2.63645	1	0	-2.55615	1
ENSMMUG00000060762	ZNF395	0.0760372	1.81983	0.000749722	0.00602778	-2.13671	0.000171094	0.00211073	-3.44174	6.28016e-07	0.00486563	-2.41558	2.14317e-05	0.0804005	1.80064	0.0385417	0.168417	2.8782	0.0246375	0.112044	2.44271	7.91397e-07	0.00938809	-1.19932	0.816122	0	-2.19909	1	0.0251258	0.116408	1	0.0313605	0.386966	0.742033	0.00512344	-1.32243	1	0.0272571	0.2792	1	0.0176726	-0.111798	1	0.0647399	1.53746	1	0.0342227	0.753904	0.813416
ENSMMUG00000043001	MFGE8	0.00108625	-4.0611	0.00075649	0.0125192	-1.53957	0.00361566	0.00580452	-2.59374	1.40767e-05	0.00535219	-2.72893	1.4405e-06	0.249242	3.14509	2.23825e-07	0	-2.52482	1	0.143246	2.34146	1.9878e-06	0.0281643	-0.191395	1	0.0111843	-1.03985	1	0.00228416	-2.94072	0.313791	0.0522675	0.698689	0.411902	0.0358641	0.262529	0.990123	0.0102214	-1.34508	1	0.00589086	-1.55216	1	0.00809249	-1.09262	1	0.0427783	0.584271	0.820957
ENSMMUG00000006493	RASD1	0	-5.48048	0.000767081	0.00278205	-4.02325	1.1678e-07	0.00105537	-5.03804	1.89857e-08	0.000973125	-5.17324	1.71303e-09	0.00804005	-2.11703	0.695941	0	-2.94131	1	0.0070914	-2.47789	0.107344	0.00751047	-2.32129	0.617204	0.100659	1.24037	0.824041	0.013705	-1.53968	0.900529	0.334512	3.61436	1.69191e-13	0.153703	1.84636	0.606783	0.0136285	-1.43964	1	0.0353451	-0.151129	1	0.0647399	0.67536	1	0	-2.4317	1
ENSMMUG00000012132	PDE4D	0.00325874	-3.51684	0.000779059	0.0037094	-3.6995	2.04907e-10	0.00263842	-4.07452	3.57707e-10	0.000973125	-5.21605	1.49267e-13	0.0107201	-1.83586	0.435817	0	-2.98399	1	0.00850968	-2.29638	0.0293528	0.0150209	-1.50775	0.622188	0	-3.08977	1	0.10964	1.31658	0.228695	0.104535	1.2903	0.0327167	0.158827	1.84969	0.373178	0.153321	1.8085	0.168929	0.147271	1.73977	1	0.0242775	-0.548363	1	0.119779	1.46225	0.780366
ENSMMUG00000013966	LGMN	0.598521	1.57959	0.000793514	0.285624	0.41145	0.272716	0.167803	-0.475519	0.366013	0.12456	-0.952128	0.0210408	0.428803	0.96745	0.244894	0.174432	-0.333196	1	0.408464	0.921204	0.0839467	0.170863	-0.399573	1	0.855599	1.97657	0.0710532	0.013705	-3.86161	0.0303629	0.006969	-4.87922	3.86698e-07	0.00512344	-4.48539	0.740799	0.282792	0.34725	1	0.00589086	-4.2826	1	0.03237	-2.49982	1	0.25667	0.224152	0.823785
ENSMMUG00000006302	PRLR	0.00434498	6.22083	0.000818796	0	0.213786	1	0	0.430104	1	0	0.294913	1	0	2.93391	1	0	4.11614	1	0	1.98373	1	0	2.40554	1	0	4.01036	1	0	2.69736	1	0	1.67975	1	0	3.88312	1	0	3.28719	1	0	4.08591	1	0	4.54545	1	0	4.62575	1
ENSMMUG00000052765	BARX2	0.00434498	6.22083	0.000818796	0	0.213786	1	0	0.430104	1	0	0.294913	1	0	2.93391	1	0	4.11614	1	0	1.98373	1	0	2.40554	1	0	4.01036	1	0	2.69736	1	0	1.67975	1	0	3.88312	1	0	3.28719	1	0	4.08591	1	0	4.54545	1	0	4.62575	1
ENSMMUG00000009907	TBC1D2B	0.00217249	-3.68104	0.000859788	0.000927351	-5.04423	9.70678e-13	0.0031661	-3.59543	1.87638e-08	0.00291938	-3.73062	1.453e-09	0	-3.91409	0.0808248	0	-2.73185	1	0.00141828	-3.86176	0.00138295	0.0187762	-0.957758	0.947665	0.117435	1.67538	0.324451	0.139334	1.96505	0.0120362	0.152156	2.24841	1.72378e-06	0.0819751	1.16322	0.816154	0.0306642	-0.216156	1	0.082472	1.1803	1	0.0566474	0.715094	1	0.136891	1.90586	0.600038
ENSMMUG00000019732	MAPRE3	0	-4.52316	0.000867116	0.00510043	-2.25436	0.000106855	0.00580452	-2.03804	0.000545277	0.00340594	-2.77548	4.18533e-06	0.00268002	-2.16202	0.394327	0.0120298	-0.390592	1	0.00141828	-3.1122	0.012855	0.0112657	-0.861782	0.99918	0.00559215	-1.08556	1	0.0205574	-0.0424903	1	0.0522675	1.30607	0.0527515	0.0153703	-0.204348	1	0.051107	1.25157	0.791614	0.0176726	-0.00155243	1	0.016185	0.0387135	1	0.111224	2.38871	0.356649
ENSMMUG00000003564	ITM2A	0.0738647	-2.68017	0.000874298	0.185007	-1.43376	0.000626726	0.137725	-1.8593	2.53457e-05	0.116775	-2.11975	4.56997e-07	0.0241202	-4.12268	0.0176756	0.0360894	-3.45566	1	0.0553129	-3.06634	0.000580863	0.356747	-0.355767	1	0.0894744	-2.27917	1	0.888539	1.01099	0.341907	0.65044	0.557757	0.42857	0.112716	-1.96901	0.955526	0.596249	0.404549	0.99282	0.471269	0.0627208	1	1.23815	1.46528	1	1.95925	2.14122	0.270326
ENSMMUG00000058704	RGS19	0.576796	1.54214	0.000876067	0.0894894	-1.4451	0.000623329	0.0496022	-2.30473	5.18053e-07	0.0588741	-2.06667	1.00464e-06	0.696805	1.73492	0.0142211	0.655624	1.59967	0.673525	0.510581	1.30166	0.00839934	0.142699	-0.640556	1	0.531254	1.29109	0.477977	0.232984	0.0828195	1	0.17074	-0.391106	0.965926	0.47648	1.13255	0.769542	0.344121	0.658122	0.970732	0.129599	-0.727704	1	0.22659	0.0689351	1	0.231003	0.0981586	0.86054
ENSMMUG00000044497	C15orf48	0.747337	1.60403	0.000889699	0.00927351	-5.05532	3.49358e-20	0.00738757	-5.32656	1.00851e-18	0.0111909	-4.78048	3.71949e-18	0.0214401	-3.56186	0.0662022	0.0541341	-2.22726	1	0.0439667	-2.67377	0.00489247	0.0844928	-1.72338	0.490486	2.87996	3.54829	5.36464e-07	0.475105	0.811886	0.510437	1.01863	2.13951	1.23342e-06	0.717282	1.40465	0.651715	0.490628	0.850553	0.914223	0.924864	1.77793	1	0.0809249	-1.6601	1	0.0342227	-2.71944	1
ENSMMUG00000001513	PRICKLE2	0.00760372	4.8989	0.00089464	0	-0.923718	0.895626	0.00105537	1.16707	0.535256	0	-0.842591	0.857421	0	1.7964	1	0	2.97864	1	0	0.846224	1	0	1.26804	1	0	2.87286	1	0	1.55985	1	0	0.542244	1	0	2.74561	1	0	2.14969	1	0	2.94841	1	0	3.40795	1	0	3.48824	1
ENSMMUG00000009063	ETS2	0.0195524	-2.90642	0.000896396	0.0134466	-3.60316	5.34136e-13	0.0110813	-3.83974	1.98493e-12	0.00583875	-4.74003	4.85642e-17	0.286762	1.0192	0.228621	0.0300745	-2.03901	1	0.279401	1.00872	0.0608049	0.0582062	-1.31693	0.679025	0.72698	2.39058	0.011056	0.778899	2.62176	4.35096e-06	0.13938	-0.0617415	1	0.122963	-0.200268	1	0.0715498	-0.982657	1	0.830611	2.59036	0.0936856	0.0404625	-1.6097	1	0.145446	0.0636745	0.866472
ENSMMUG00000038358	SLC37A2	0.00868996	3.60939	0.000912961	0	-1.71221	0.226333	0	-1.4959	0.278771	0.000486563	-0.553084	0.696296	0	1.00791	1	0	2.19015	1	0	0.0577278	1	0.00187762	1.55754	1	0.0447372	6.04278	4.97331e-07	0	0.771358	1	0	-0.246252	0.99271	0	1.95712	1	0	1.36119	1	0	2.15991	1	0	2.61945	1	0	2.69975	1
ENSMMUG00000012547	NOD1	0.0217249	2.33702	0.000916349	0.000927351	-2.20125	0.0127529	0.00158305	-1.55175	0.067488	0	-3.74071	0.000282518	0	-1.10172	0.896482	0.0421043	3.20925	0.139701	0.00283656	-0.43131	0.929589	0	-1.63008	0.740109	0.106251	4.67694	6.08032e-08	0.00913664	1.05581	0.731708	0.006969	0.561103	0.904065	0.00512344	0.865193	1	0.00340714	0.269271	1	0.00589086	1.06799	1	0.00809249	1.52753	1	0	0.590123	1
ENSMMUG00000021794	CFAP73	0.00217249	-3.86265	0.000931187	0.0037094	-3.62752	3.68711e-09	0	-6.59891	7.23075e-13	0.000486563	-5.73189	4.97796e-13	0.273362	2.83643	1.53399e-05	0.0060149	-1.91066	1	0.727577	6.182	6.58827e-65	0.0168986	-1.28152	0.813525	0.0167765	-1.01201	1	0	-4.33165	0.0885338	0.0011615	-4.34705	0.000633137	0	-3.1459	0.85732	0	-3.74182	0.703297	0	-2.9431	1	0.03237	-0.152768	1	0	-2.40326	1
ENSMMUG00000044304	AASS	0.0499673	1.92993	0.000941151	0.0204017	0.488408	0.36462	0.0184689	0.314627	0.57975	0.0136238	-0.183389	0.960391	0.0107201	-0.242415	1	0.0060149	-0.401131	1	0.0070914	-0.923163	0.581906	0.03943	1.47954	0.218038	0	-1.5132	1	0.00685248	-0.807263	1	0.0127765	-0.188149	1	0.0102469	-0.0428843	1	0.00340714	-1.23008	1	0.00589086	-0.431365	1	0.00809249	0.0281752	1	0	-0.897815	1
ENSMMUG00000017401	LNX1	0.00434498	-3.34523	0.000949182	0.154868	2.18226	1.32405e-12	0.0754587	0.648162	0.0805812	0.0433041	-0.285768	0.687636	0	-4.31781	0.0488675	0	-3.13557	1	0.00425484	-3.2623	0.00268023	0.296664	2.80195	9.93621e-08	0	-3.24136	1	0.0114208	-1.9599	0.500213	0.00929199	-2.38682	0.023735	0	-3.3686	0.83283	0	-3.96453	0.50555	0	-3.16581	1	0	-2.70627	1	0	-2.62597	1
ENSMMUG00000016255	TEP1	0.0521398	1.88425	0.000952032	0.00834616	-1.04925	0.0800014	0.00791525	-1.09972	0.0688137	0.00632531	-1.43999	0.00970987	0.00804005	-0.668977	1	0.0180447	0.513261	1	0.0156011	0.0141008	1	0.0112657	-0.372067	1	0.0503294	1.76548	0.459573	0.0182733	0.294393	1	0.011615	-0.421536	0.999656	0.0102469	-0.140732	1	0.0272571	0.884228	0.983772	0.0117817	0.0620637	1	0.0242775	0.942566	1	0.025667	1.02286	0.804402
ENSMMUG00000007514	ZBED1	0.331305	1.55452	0.000966059	0.0769701	-0.805948	0.0710428	0.0401039	-1.78127	8.7295e-05	0.0398981	-1.80335	2.1129e-05	0.270682	1.14854	0.156812	0.2827	1.19967	0.98761	0.330459	1.50891	0.00187163	0.153965	0.30728	0.9675	0.229278	0.896471	0.888446	0.102787	-0.282111	1	0.159125	0.360331	0.665167	0.122963	0.00733509	1	0.146507	0.242004	1	0.0883628	-0.440784	1	0.105202	-0.175453	1	0.077001	-0.583706	1
ENSMMUG00000020643	ENSMMUG00000020643	0.217249	1.60305	0.000966059	0.0129829	-2.78497	1.15951e-08	0.00422147	-4.28139	1.10775e-12	0.00827156	-3.40553	7.19828e-11	0.117921	0.589079	0.532024	0.415028	2.44065	0.0624236	0.258127	1.84838	0.000112802	0.137066	0.815388	0.541628	0.0391451	-0.872281	1	0.0639565	-0.301398	1	0.0882739	0.150819	0.944099	0.220308	1.5046	0.599511	0.0647356	-0.258776	1	0.0589086	-0.333628	1	0.0890174	0.252669	1	0.119779	0.658579	0.786415
ENSMMUG00000003591	PLEKHA2	0.146643	1.63985	0.000973314	0.0166923	-1.80558	0.000168	0.0158305	-1.85601	0.000202805	0.0121641	-2.25447	3.30864e-06	0.326962	2.82331	2.01668e-06	0.186462	1.87774	0.510677	0.167357	1.81677	0.000254082	0.0375524	-0.461415	1	0.0391451	-0.273189	1	0.0411149	-0.317749	1	0.0383295	-0.467367	0.909271	0.0358641	-0.400436	1	0.0442928	-0.177849	1	0.0471269	-0.0258628	1	0.0566474	0.261899	1	0.0855566	0.807194	0.780366
ENSMMUG00000007633	LMO2	0.111883	1.65683	0.00102075	0.00695513	-2.6442	4.87325e-07	0.00685988	-2.62549	2.33401e-06	0.00437906	-3.25599	7.02956e-09	0.348402	3.42817	2.04697e-10	0.0541341	0.565244	1	0.329041	3.66602	2.61523e-21	0.024409	-0.650052	1	0.0503294	0.459461	1	0.00228416	-3.19503	0.182972	0.006969	-2.39309	0.0260353	0.00512344	-2.00928	0.938644	0	-3.60763	0.620939	0.0117817	-1.21909	1	0.0242775	-0.342074	1	0	-2.26907	1
ENSMMUG00000012056	SMC6	0.243319	1.58985	0.00102195	0.0310663	-1.68971	0.00018606	0.0205796	-2.27034	3.94856e-06	0.0170297	-2.56196	6.2764e-08	0.337682	2.00016	0.00395469	0.583446	2.77433	0.0104507	0.388609	2.35231	7.57414e-08	0.172741	0.982381	0.383988	0.0503294	-0.722992	1	0.107356	0.268858	0.918434	0.0499445	-0.878743	0.516927	0.153703	0.80499	0.83914	0.051107	-0.761567	1	0.0294543	-1.38874	1	0.0242775	-1.51633	1	0.154002	0.828188	0.780366
ENSMMUG00000020426	SERPINA1	0.00217249	-3.85599	0.00103235	0	-6.80858	1.49072e-14	0.00105537	-5.00286	1.08599e-10	0.00145969	-4.72078	3.2348e-11	0.00804005	-2.08179	0.437636	0	-2.90622	1	0.00283656	-3.44923	0.00543431	0.0112657	-1.79609	0.586431	0.956258	4.85467	1.93724e-14	0.363182	3.40163	1.82793e-09	0.0499445	0.215555	0.894883	0.0204938	-0.808419	1	0.00340714	-2.73295	0.941634	0.0706903	0.790866	1	0.210405	2.33686	0.907691	0.128335	1.63706	0.751504
ENSMMUG00000055069	EGR1	0.200955	1.83443	0.00103569	0.0282842	-1.32707	0.0168941	0.0248011	-1.50221	0.0081414	0.0345459	-1.01413	0.0566262	0.0643204	0.0247106	0.995299	0.270671	2.11928	0.464725	0.060986	-0.0804031	1	0.0225314	-1.46539	0.791332	0.0894744	0.532532	1	0.155323	1.32207	0.288767	0.0801434	0.326828	0.767721	0.112716	0.850554	0.83914	0.0579213	-0.106651	1	0.388797	2.66496	0.37198	0.03237	-0.71608	1	0.025667	-0.959215	1
ENSMMUG00000001182	B4GALNT1	0.00217249	-3.64799	0.00106127	0.00556411	-2.86975	3.10645e-07	0.00474915	-3.03978	5.53984e-07	0.00340594	-3.5021	6.7575e-09	0.0134001	-1.28332	0.714472	0.0060149	-1.69635	1	0.0496398	0.431186	0.550243	0.0225314	-0.678001	1	0	-2.8047	1	0.0228416	-0.632418	1	0.152156	2.29118	1.07142e-06	0.0819751	1.19711	0.813433	0.00681427	-1.93777	0.983772	0.082472	1.21407	1	0.016185	-0.679516	1	0.444894	3.67842	0.000439841
ENSMMUG00000021380	AP1B1	0.24875	1.56448	0.00106688	0.0491496	-1.04812	0.0182983	0.0258565	-1.99213	2.32533e-05	0.0204356	-2.35243	2.46063e-07	0.251922	1.48695	0.0557173	0.240596	1.39795	0.89636	0.317695	1.93332	2.78565e-05	0.0938809	0.0129533	1	0.385858	2.09525	0.046791	0.0890823	-0.0575297	1	0.0882739	-0.0901888	1	0.112716	0.311808	0.924832	0.0817713	-0.161708	1	0.100145	0.155699	1	0.0242775	-1.56933	1	0.0684453	-0.313897	1
ENSMMUG00000015606	SPI1	0.30089	1.57593	0.00109194	0.0421945	-1.56369	0.000476935	0.0321887	-1.94393	4.07228e-05	0.0272475	-2.2049	1.07205e-06	0.844206	3.15767	4.56539e-09	0.336835	1.61633	0.707377	0.592841	2.72875	4.16008e-11	0.0732271	-0.620375	1	1.90133	4.37088	3.5989e-13	0.00456832	-4.09792	0.0309482	0.0011615	-5.70136	2.97154e-07	0	-4.49886	0.747547	0	-5.09478	0.166431	0	-4.29607	1	0.00809249	-2.83566	1	0	-3.75623	0.982401
ENSMMUG00000005378	TNFRSF13B	1.16228	1.57697	0.00109194	1.01406	1.58194	1.73907e-07	0.677018	0.750348	0.0285757	0.579496	0.482311	0.164838	0.123281	-1.82869	0.364241	0.439088	0.0145312	1	0.096443	-2.21995	0.0114929	0.80362	0.922277	0.386428	0.0279608	-3.7311	0.887893	0.013705	-4.82149	0.00287002	0.0034845	-6.64713	5.69278e-11	0.00512344	-5.44421	0.520975	0.0102214	-5.03969	0.0955056	0.0176726	-4.24097	1	0	-5.7821	1	0.00855566	-4.70158	0.844188
ENSMMUG00000062832	CCL3	0.0217249	-3.56053	0.00109194	0.00278205	-6.51413	1.16576e-19	0.00211073	-6.78402	7.9412e-18	0.00340594	-6.23997	3.96788e-18	0.0134001	-4.01679	0.124123	0.0120298	-3.83572	1	0.00567312	-5.2304	6.31623e-05	0.24409	-0.0472686	1	0.816454	1.73025	0.291953	1.12609	2.31346	0.00211298	0.034845	-2.89197	0.0137613	0.49185	0.983182	0.83283	0.0102214	-4.24925	0.751809	4.13538	4.30776	3.12942e-07	0	-4.99216	1	0.051334	-2.10217	1
ENSMMUG00000029603	PCLAF	0.0195524	-3.24388	0.0011178	0.0106645	-4.26734	7.89544e-14	0.00158305	-6.64671	1.33608e-18	0.00145969	-6.7819	1.96746e-20	0.270682	0.582856	0.525882	0	-4.96227	1	2.46213	5.15067	1.61847e-44	1.30307	3.19608	6.32452e-10	0.00559215	-4.06752	1	0.0205574	-3.05432	0.252802	0.002323	-5.81264	9.58829e-07	0.0153703	-3.1937	0.879228	0.00340714	-4.79069	0.420662	0.00589086	-3.99197	1	0	-4.53297	1	0.0171113	-2.86664	1
ENSMMUG00000031452	FMNL2	0.0108625	3.27087	0.00113846	0	-2.21917	0.100093	0	-2.00286	0.165966	0.000486563	-1.0836	0.415784	0.00804005	2.67087	0.203006	0	1.68319	1	0.00283656	1.24676	0.582206	0.00375524	1.66857	0.81271	0.0279608	4.45782	0.00714364	0.00456832	1.96039	0.664347	0	-0.753212	1	0	1.45016	1	0	0.854233	1	0	1.65295	1	0	2.11249	1	0	2.19279	1
ENSMMUG00000018767	CDCA5	0.00217249	-3.49913	0.00116016	0.000463676	-5.45013	2.78902e-13	0	-6.23665	1.37172e-12	0.00145969	-4.3633	5.63456e-11	0.0160801	-0.908353	0.908825	0	-2.55061	1	0.510581	5.59206	1.61695e-58	0.229069	3.07753	1.20262e-09	0	-2.65639	1	0.0159891	-0.949381	0.90356	0.0011615	-3.98417	0.000766551	0	-2.78364	0.851454	0	-3.37956	0.688126	0	-2.58085	1	0	-2.12131	1	0	-2.04101	1
ENSMMUG00000002054	KLF11	0.0814684	1.73744	0.00117471	0.00741881	-2.01707	0.000241789	0.0063322	-2.20216	0.000149164	0.00924469	-1.69059	0.0009483	0.0134001	-0.838682	1	0.0721788	1.48388	0.985903	0.0297839	0.143035	0.925395	0.0300419	0.174686	1	0.0559215	1.12994	0.893956	0.0548199	1.05212	0.459067	0.041814	0.645075	0.486447	0.128086	2.29815	0.131132	0.0204428	-0.259481	1	0.0235634	0.046772	1	0.0485549	0.998777	1	0.0342227	0.586609	0.834175
ENSMMUG00000058013	ENSMMUG00000058013	0.0141212	3.24682	0.00118402	0.000927351	-0.923718	0.510248	0.00105537	-0.707399	0.709775	0.000486563	-1.47062	0.223028	0.00804005	2.25584	0.308715	0.0060149	2.35061	1	0.0070914	1.98373	0.132201	0.00187762	0.640005	1	0	1.20301	1	0.00685248	2.01929	0.548331	0	-1.12761	0.876769	0	1.07576	1	0	0.479838	1	0	1.27856	1	0	1.7381	1	0	1.81839	1
ENSMMUG00000063185	ENSMMUG00000063185	0.00977621	-3.902	0.00119436	0.00139103	-6.59099	6.80452e-17	0.00158305	-6.37467	1.8562e-14	0.00681188	-4.59586	1.10016e-11	0.0187601	-2.86829	0.365716	0.0060149	-3.68992	1	0.0184376	-3.00723	0.0198003	0.0375524	-1.99591	0.619842	0	-4.79635	1	0.561904	2.00693	0.0243812	0.223008	0.594838	0.492705	0	-4.9236	0.862883	0.402042	1.45341	0.595851	0.229743	0.626479	1	0.517919	1.80295	1	0.376449	1.33952	0.780366
ENSMMUG00000012424	NTRK1	0.00108625	-3.91167	0.00122076	0.00231838	-3.67699	1.09157e-08	0	-6.06175	2.77718e-11	0.000486563	-5.19373	3.23355e-11	0	-3.55795	0.131854	0	-2.37571	1	0.00141828	-3.50492	0.0048478	0.00938809	-1.48523	0.70044	0.00559215	-1.47828	1	0.00456832	-2.20311	0.487237	0.0592365	1.06187	0.145223	0.512344	4.41204	5.65433e-11	0.132878	2.24805	0.0370641	0.0353451	0.420778	1	0	-1.9464	1	0.025667	0.143544	0.966399
ENSMMUG00000022628	MMD	0.0521398	-2.61148	0.00123791	0.0301389	-3.53948	1.68686e-14	0.00844293	-5.29589	1.19448e-20	0.00681188	-5.6123	1.03708e-23	0.538684	0.839237	0.314233	0.156387	-0.939218	1	0.47796	0.677938	0.206884	0.144577	-1.10282	0.76944	0.117435	-1.34206	1	0.486526	0.689961	0.575604	0.866478	1.66667	0.000324512	0.768516	1.35168	0.651766	0.456556	0.588892	0.977683	0.830611	1.46285	1	0.720232	1.24744	1	0.444894	0.551798	0.785544
ENSMMUG00000009159	PXN	0.00651747	-3.11233	0.00125302	0.00417308	-3.95614	2.97671e-12	0.00422147	-3.89343	1.11647e-10	0.00535219	-3.60877	8.62816e-11	0.0991607	0.735579	0.433276	0.0060149	-2.38848	1	0.070914	0.231566	0.751209	0.0375524	-0.676254	1	0.380266	2.72485	0.00208786	0.194154	1.75905	0.0276721	0.060398	-0.0135551	1	0.0563579	-0.0205659	1	0.11925	1.00756	0.867822	0.182617	1.62976	1	0.267052	2.18005	0.907691	0.136891	1.23262	0.780366
ENSMMUG00000022661	CCR4	0.00977621	-3.03184	0.00125355	0.0018547	-5.40092	3.23255e-17	0.00158305	-5.50771	2.41539e-15	0.00145969	-5.6429	4.72975e-17	0.00268002	-4.00626	0.0508965	0	-3.8252	1	0.00283656	-4.3703	0.000102884	0.0225314	-1.82121	0.463088	0.0111843	-2.34367	1	0.0730931	-0.161527	1	0.0058075	-3.67075	0.000324512	0.29716	1.89416	0.283907	0.84497	3.63101	6.74537e-10	0.00589086	-2.85426	1	0.00809249	-2.39472	1	0.0855566	0.155625	0.863286
ENSMMUG00000060177	MYADM	0.25744	1.5661	0.00127895	0.0820706	-0.286615	0.701706	0.0527683	-0.97346	0.0345192	0.0360056	-1.56585	0.00028575	0.147401	0.631693	0.497436	0.0781937	-0.229292	1	0.0723322	-0.429575	0.930653	0.0657166	-0.554848	1	0.123027	0.390286	1	0.264963	1.52333	0.0717273	0.112665	0.229445	0.839671	0.0307407	-1.4694	1	0.102214	0.105936	1	0.194398	1.041	1	0.0890174	-0.0244048	1	0.0427783	-0.95017	1
ENSMMUG00000017102	CCDC62	0.0293286	2.0624	0.00128047	0.00417308	-1.025	0.142483	0.00422147	-0.97286	0.166593	0.00243281	-1.72893	0.00946848	0.0670005	3.28385	7.89913e-06	0.0421043	2.53118	0.484632	0.0567312	3.22026	1.44543e-09	0.00563285	-0.226728	1	0	-0.656395	1	0	-1.9694	0.664948	0	-2.98701	0.0965806	0	-0.783641	1	0	-1.37956	1	0	-0.580846	1	0	-0.121306	1	0.00855566	0.970395	0.996434
ENSMMUG00000062974	ENSMMUG00000062974	0.00108625	-4.31785	0.00128511	0.000463676	-5.68103	1.07232e-11	0	-6.46714	3.86482e-11	0.00145969	-4.59505	9.99325e-10	0	-3.96333	0.15791	0	-2.7811	1	0.00567312	-2.58187	0.0487968	0.0431852	0.150039	1	0	-2.88688	1	0.105071	1.47059	0.233091	0.0313605	-0.343254	1	0.0153703	-1.00685	1	0.0545142	0.516674	0.99386	0.0942537	1.31539	1	0.242775	2.67692	0.604207	0.154002	2.02068	0.606879
ENSMMUG00000000882	SPAG6	0.00760372	4.09155	0.00129876	0.000463676	-0.164726	1	0	-1.05532	0.598423	0	-1.19051	0.386935	0.00536004	3.25584	0.229067	0.0060149	3.73763	1	0.00141828	1.60522	0.703486	0	0.920113	1	0	2.52494	1	0	1.21193	1	0	0.194321	1	0	2.39769	1	0	1.80177	1	0	2.60048	1	0	3.06002	1	0	3.14032	1
ENSMMUG00000011317	RAB3D	0.155333	1.64047	0.00130661	0.0268932	-1.17783	0.0149133	0.0211073	-1.51977	0.0022586	0.0131372	-2.22865	5.76875e-06	0.123281	1.19204	0.191641	0.439088	3.07957	0.00305194	0.0850968	0.643936	0.301188	0.0262866	-1.0416	0.895749	0.150988	1.4868	0.43448	0.0411149	-0.401672	1	0.0731744	0.414836	0.651381	0.046111	-0.157777	1	0.0988069	0.866755	0.951128	0.00589086	-2.29087	1	0.12948	1.28242	1	0.0598896	0.259425	0.858666
ENSMMUG00000005435	ICA1	0.00217249	-3.56326	0.00133345	0.000927351	-4.92645	3.72192e-12	0	-6.30054	1.86318e-12	0.000486563	-5.43301	1.42654e-12	0.0375203	0.148706	0.989813	0.0060149	-1.61178	1	0.035457	0.0231014	1	0.0225314	-0.591683	1	0.0167765	-0.712104	1	0.013705	-1.20953	0.800687	0.0290375	-0.280878	1	0.046111	0.499065	0.907002	0.00340714	-2.44073	0.954809	0.0235634	-0.311893	1	0.00809249	-1.18247	1	0.402116	3.61377	0.000710839
ENSMMUG00000021904	CDC45	0.00108625	-3.75931	0.00133345	0.0018547	-3.78982	4.44469e-09	0	-5.90975	3.63066e-11	0	-6.04494	3.11258e-12	0.0643204	1.32604	0.16261	0	-2.22371	1	0.34606	4.91138	3.4095e-41	0.146454	2.6781	2.19502e-06	0.00559215	-1.32592	1	0.013705	-0.813604	0.995269	0.0058075	-2.05722	0.0806163	0.00512344	-1.45317	1	0	-3.05266	0.795537	0	-2.25394	1	0.016185	-0.202295	1	0	-1.7141	1
ENSMMUG00000014658	NIN	0.216163	1.55976	0.00137015	0.0412671	-1.10429	0.0143343	0.0253288	-1.81689	0.000126706	0.01557	-2.54211	8.23129e-08	0.340362	2.17369	0.00108629	0.174432	1.13795	1	0.312021	2.14082	2.10377e-06	0.0488181	-0.728316	1	0.0671058	-0.194886	1	0.0685248	-0.232311	1	0.126603	0.677127	0.350234	0.128086	0.693595	0.84633	0.0783641	-0.020236	1	0.0706903	-0.119338	1	0.03237	-1.0479	1	0.119779	0.629359	0.786539
ENSMMUG00000023269	NCAPH	0.287855	1.54479	0.001375	0.0574958	-1.05021	0.0181751	0.0306056	-1.97911	2.59897e-05	0.0277341	-2.13989	1.59949e-06	0.131321	0.27764	0.804004	0.162402	0.603376	1	0.44534	2.24841	2.96129e-07	0.234702	1.154	0.234813	0.117435	0.144263	1	0.182733	0.765745	0.549233	0.0894354	-0.309112	1	0.0768516	-0.447802	1	0.0919927	-0.225576	1	0.106035	0.0056118	1	0.03237	-1.47336	1	0.179669	0.759649	0.780366
ENSMMUG00000050596	CST3	0.0130349	-4.70587	0.001375	0.0148376	-4.71939	2.81704e-10	0.00685988	-5.74553	2.40357e-11	0.007785	-5.59976	3.96521e-12	0.00536004	-5.46726	0.181369	0.0541341	-2.54606	1	0.00992795	-5.00098	0.00274113	0.0413076	-3.05132	0.48972	24.5607	9.02177	1.34521e-67	0.153039	-1.18269	1	0.013938	-4.60309	0.00328518	0.00512344	-5.1033	1	0.0442928	-2.88845	1	0.041236	-2.89879	1	0.016185	-3.85571	1	0.992457	1.54279	0.780366
ENSMMUG00000000688	CD96	0.0249836	-2.71765	0.0013832	0.00278205	-5.86882	1.4738e-22	0.0031661	-5.6525	3.2857e-19	0.00291938	-5.78769	2.81157e-21	0.0107201	-3.63534	0.0494437	0	-4.77746	1	0.0170194	-3.20214	0.000696154	0.0506957	-1.66424	0.48178	0.0615137	-1.29159	1	0.740068	2.35936	7.97402e-05	0.322897	1.08962	0.06196	0.409875	1.37873	0.661691	0.43952	1.49642	0.319728	0.418251	1.40596	1	0.202312	0.367533	1	0.077001	-0.940459	1
ENSMMUG00000062934	GEM	0.00868996	-3.11108	0.0013832	0.00324573	-4.64544	1.45201e-14	0.00158305	-5.43408	1.1637e-14	0.00145969	-5.56927	2.91004e-16	0.0268002	-1.46215	0.617604	0.0060149	-2.75052	1	0.0198559	-1.95988	0.0552726	0.0262866	-1.53807	0.61518	0.0671058	-0.142196	1	0.0319783	-1.24625	0.789654	0.51919	3.31518	8.69508e-18	0.138333	0.856315	0.83914	0.0340714	-1.10887	1	0.0765811	0.0415163	1	0.0971099	0.392893	1	0.539007	2.83784	0.0492747
ENSMMUG00000053717	RASSF3	0.0304149	2.02896	0.0013832	0.0037094	-1.27164	0.0635371	0.00211073	-1.94841	0.00676521	0.00243281	-1.80942	0.00713409	0.0509203	2.73227	0.00111671	0.0240596	1.73763	1	0.0482215	2.79108	6.43557e-07	0.0112657	0.534823	1	0	-0.733799	1	0.00913664	0.318846	1	0	-3.06441	0.0675222	0.00512344	0.149761	1	0.0102214	0.575698	1	0.00589086	0.352556	1	0	-0.19871	1	0	-0.118414	1
ENSMMUG00000002057	RRM2	0.0434498	-3.06322	0.00140664	0.0440492	-3.18339	4.42507e-10	0.00791525	-5.57468	7.75689e-18	0.00291938	-6.90504	1.57941e-23	0.222442	-0.659332	1	0.0120298	-4.30732	1	3.54995	4.22444	8.73611e-28	4.24905	4.37577	2.31431e-23	0.0223686	-3.67558	1	0.114208	-1.62514	0.672777	0.004646	-6.00619	1.0088e-07	0.00512344	-5.12559	0.812065	0.0238499	-3.71983	0.688907	0.0117817	-4.33756	1	0	-5.46354	1	0	-5.38324	1
ENSMMUG00000021778	ATP10D	0.200955	1.56615	0.00141101	0.0454402	-0.83493	0.074522	0.0290226	-1.49996	0.0013287	0.0180028	-2.21871	1.63348e-06	0.203681	1.49196	0.0634032	0.270671	1.88883	0.460903	0.124809	0.767368	0.176933	0.0826152	0.14518	1	0.0559215	-0.327219	1	0.084514	0.183734	0.987448	0.0615595	-0.305483	1	0.189567	1.36949	0.689417	0.074957	0.0293948	1	0.0589086	-0.251671	1	0.0728324	0.0690692	1	0.0855566	0.288166	0.834932
ENSMMUG00000019134	AICDA	0.00434498	-3.43381	0.00141101	0.000463676	-6.12428	2.08574e-15	0	-6.90975	1.76453e-14	0	-7.04494	6.34781e-16	0.782565	4.43378	3.88167e-19	0.0060149	-2.22192	1	0.714813	5.02841	2.3932e-43	0.00938809	-2.34041	0.3486	0	-3.32949	1	0	-4.64249	0.0525605	0	-5.6601	2.21816e-05	0	-3.45673	0.84342	0	-4.05266	0.580301	0	-3.25394	1	0	-2.7944	1	0	-2.7141	1
ENSMMUG00000057143	TMEM127	0.192265	1.57212	0.00142328	0.0338483	-1.21628	0.00750213	0.0279672	-1.48318	0.00154295	0.0214088	-1.89412	2.62448e-05	0.0696805	-0.0171827	1	0.114283	0.722454	1	0.0638226	-0.172191	1	0.0807376	0.182679	1	0.15658	1.16513	0.673151	0.0685248	-0.0488856	1	0.120796	0.800042	0.262437	0.102469	0.561187	0.862687	0.126064	0.844424	0.939029	0.0883628	0.364811	1	0.113295	0.729875	1	0.077001	0.218395	0.856551
ENSMMUG00000010623	PHF19	0.0108625	-2.87649	0.00142906	0.0139103	-2.72076	1.622e-08	0.00474915	-4.16205	1.69572e-12	0.00535219	-4.03182	3.14118e-13	0.259962	1.74384	0.0196285	0	-3.80867	1	0.616951	3.46651	4.68894e-20	0.214048	1.46836	0.0674151	0.0279608	-1.32354	1	0.0593882	-0.44136	1	0.0789819	-0.0534494	1	0.0870985	0.148556	0.997566	0.126064	0.654924	0.977683	0.0530177	-0.506248	1	0.016185	-1.79202	1	0.119779	0.624546	0.786539
ENSMMUG00000022293	FRMPD3	0.0119487	2.8989	0.00146715	0.0037094	0.950751	0.323804	0.00158305	-0.247968	1	0.000486563	-1.47062	0.165906	0.0107201	2.62357	0.127493	0.0120298	2.97864	0.98761	0.00567312	1.67339	0.213666	0	-0.401815	1	0	1.20301	1	0	-0.109997	1	0.0011615	-0.085787	1	0	1.07576	1	0	0.479838	1	0	1.27856	1	0	1.7381	1	0	1.81839	1
ENSMMUG00000020690	EPB41L1	0.00977621	3.22083	0.00149512	0.00231838	0.798748	0.620919	0.00105537	-0.186567	0.990787	0.00243281	0.879876	0.546402	0.00268002	1.67087	0.813961	0.0060149	2.85311	1	0	-0.338201	0.922881	0	0.083612	1	0	1.68843	1	0	0.37543	1	0	-0.64218	1	0	1.56119	1	0	0.965264	1	0	1.76398	1	0	2.22352	1	0.00855566	3.36271	0.780366
ENSMMUG00000021191	FAM167A	0.0727784	1.71024	0.00151716	0.00695513	-1.96413	0.000343492	0.0063322	-2.05928	0.000321402	0.007785	-1.79155	0.000571521	0.0911206	1.96305	0.0158028	0.132328	2.48996	0.139701	0.0694957	1.59196	0.00456801	0.0262866	0.130533	1	0.0447372	0.974738	1	0.00685248	-1.52761	0.681137	0.02323	-0.085787	1	0.0819751	1.79665	0.528116	0.0238499	0.0777392	1	0.0353451	0.679918	1	0.00809249	-0.68721	1	0.0342227	0.726572	0.818564
ENSMMUG00000029628	CCNB2	0.00434498	-3.72022	0.00154226	0.00231838	-4.8189	3.63106e-12	0.00263842	-4.60258	2.53367e-10	0	-7.33007	1.6025e-15	0.195641	1.62924	0.0698524	0.0060149	-2.50737	1	1.09633	6.16038	7.02005e-61	0.182129	1.54452	0.112472	0.0111843	-2.02673	1	0.0182733	-1.74595	0.707395	0.0011615	-4.94377	0.000200983	0	-3.74186	0.867833	0.00340714	-3.33632	0.914223	0	-3.53907	1	0	-3.07953	1	0.00855566	-1.99777	1
ENSMMUG00000018568	MAP3K2	0.0553985	1.78556	0.00154226	0.00880984	-1.14798	0.0455925	0.00527683	-1.84382	0.00228558	0.00437906	-2.12193	0.000234028	0.0321602	0.911881	0.432141	0.0300745	0.940887	1	0.0269473	0.621959	0.42916	0.0112657	-0.541992	1	0.0167765	0.239533	1	0.0182733	0.123122	1	0.0290375	0.730572	0.445033	0.0102469	-0.308026	1	0.0340714	1.01327	0.969605	0.0294543	0.910652	1	0.00809249	-0.235909	1	0.0171113	0.434606	0.96189
ENSMMUG00000013767	BIRC5	0.00977621	-3.13342	0.00154226	0.00510043	-4.23137	3.72314e-13	0.00158305	-5.60881	5.53527e-15	0.000973125	-6.16014	2.09941e-17	0.120601	0.465381	0.640525	0	-3.92606	1	1.35446	5.7027	6.20048e-62	0.503202	2.76276	3.2779e-07	0.0111843	-2.44469	1	0.0228416	-1.87443	0.549233	0	-6.36246	9.35981e-07	0.00512344	-3.158	0.853142	0.00681427	-3.16786	0.796961	0	-3.9563	1	0	-3.49676	1	0	-3.41646	1
ENSMMUG00000022584	GPR82	0.00977621	3.22083	0.00155009	0	-2.10814	0.124292	0	-1.89182	0.142831	0.000486563	-0.968121	0.387289	0.00536004	2.31724	0.395821	0	1.79422	1	0.00283656	1.36706	0.544995	0.00187762	1.14251	1	0.0111843	3.39369	0.456519	0.00456832	2.08069	0.633749	0	-0.64218	1	0.00512344	2.62008	0.855903	0.00340714	2.02416	1	0	1.76398	1	0	2.22352	1	0	2.30382	1
ENSMMUG00000021793	RASAL1	0.00108625	-3.74496	0.00155009	0.0037094	-2.91275	6.56821e-07	0.00105537	-4.30325	5.87168e-09	0.000486563	-5.02702	5.8082e-11	0.356442	4.25584	2.40873e-17	0.0120298	-0.617209	1	0.285074	4.32001	1.13828e-29	0.00187762	-2.91639	0.19884	0.0503294	1.03951	0.970025	0	-3.62817	0.153014	0.0011615	-3.64218	0.00294492	0.0102469	-0.850239	1	0	-3.03834	0.793311	0.00589086	-1.23602	1	0.00809249	-0.776477	1	0.051334	1.12932	0.780366
ENSMMUG00000057286	LY86	0.363892	1.55144	0.00155099	0.0129829	-3.5843	1.10774e-12	0.00791525	-4.23523	1.30622e-13	0.0136238	-3.50317	6.13641e-12	1.73397	4.14654	1.43368e-18	0.763893	2.53269	0.0379031	0.994214	3.36867	1.95572e-18	0.0168986	-2.94213	0.0867717	0.799678	2.60891	0.00328044	0	-5.9786	0.0024998	0.0011615	-5.9955	9.48664e-08	0.00512344	-3.79214	0.83283	0	-5.38876	0.135461	0	-4.59005	1	0	-4.13051	1	0	-4.05021	0.986238
ENSMMUG00000011401	APBA1	0.00760372	3.72898	0.00155699	0.000463676	-0.371177	0.943364	0	-1.24797	0.397696	0	-1.38316	0.385832	0.0107201	3.9928	0.017825	0.0120298	4.21568	0.623884	0.00141828	1.39876	0.766288	0	0.727468	1	0	2.33229	1	0	1.01929	1	0	0.00167586	1	0	2.20504	1	0	1.60912	1	0	2.40784	1	0	2.86738	1	0	2.94768	1
ENSMMUG00000000454	PDLIM1	0.282424	1.52699	0.00162937	0.0653783	-0.836139	0.0669763	0.0480192	-1.29426	0.00409997	0.0549816	-1.09909	0.00860065	0.0696805	-0.619544	1	0.180447	0.765648	1	0.106371	-0.0313797	1	0.167108	0.647569	0.670652	0.0503294	-0.99144	1	0.214711	1.02214	0.374802	0.0882739	-0.315561	1	0.0870985	-0.263468	1	0.0408856	-1.33339	1	0.0883628	-0.232406	1	0.0404625	-1.19691	1	0.265226	1.32197	0.780366
ENSMMUG00000001049	SLC15A2	0.0727784	1.67802	0.00162979	0.0445129	0.965702	0.0107804	0.0321887	0.370838	0.412756	0.0204356	-0.374747	0.54934	0.0723605	1.58341	0.0734161	0.0421043	0.879652	1	0.0652408	1.45936	0.010552	0.0337971	0.459696	0.945751	0.0391451	0.773869	1	0.00228416	-2.56191	0.353976	0.0034845	-2.57197	0.0294706	0.00512344	-1.37616	1	0	-2.97584	0.81518	0	-2.17712	1	0	-1.71758	1	0	-1.63729	1
ENSMMUG00000009772	INPP5D	0.426894	1.49581	0.00166118	0.051468	-1.86517	1.52698e-05	0.0232181	-3.00464	9.28521e-10	0.0296803	-2.66737	3.75533e-09	0.675365	2.11924	0.00105549	0.457133	1.47544	0.805953	0.460941	1.58292	0.000905174	0.148332	-0.17822	1	0.072698	-1.12714	1	0.189585	0.186396	0.969428	0.174225	0.0558251	1	0.307407	0.896779	0.83283	0.296421	0.845757	0.914223	0.111926	-0.533503	1	0.178035	0.129434	1	0.248114	0.597178	0.785544
ENSMMUG00000012764	ZNF175	0.0184662	2.48386	0.00166539	0.0018547	-1.0731	0.268742	0.000527683	-2.24797	0.0241704	0.000973125	-1.77548	0.0543458	0.0321602	3.22836	0.00152188	0.0060149	1.43807	1	0.0198559	2.54012	0.00135326	0.00563285	0.773272	1	0	0.309922	1	0.00685248	1.06509	0.79362	0	-2.02069	0.392803	0	0.182675	1	0.00340714	0.609121	1	0	0.385471	1	0.016185	2.47506	1	0.00855566	1.94768	0.827735
ENSMMUG00000000653	STMN1	0.199869	-2.62407	0.00166712	0.0778975	-4.11911	1.26682e-17	0.0374655	-5.14194	1.17422e-20	0.0345459	-5.27713	3.46161e-23	3.72791	1.75059	0.0246809	0.348864	-1.74428	1	13.3347	4.57623	7.23391e-42	4.62645	2.14808	0.000306535	0.2852	-2.03285	1	0.669259	-0.826119	0.981374	0.390264	-1.64312	0.101998	0.496974	-1.24196	1	1.09369	-0.102648	1	0.176726	-2.70532	1	1.61041	0.458158	1	0.795677	-0.559782	1
ENSMMUG00000015733	SORBS2	0.0304149	2.07038	0.00167013	0.00973719	0.213786	0.865781	0.00369378	-1.20216	0.0904696	0.0038925	-1.15575	0.0766312	0.0107201	0.589079	0.866573	0.0902236	3.58009	0.00573099	0.00567312	-0.361101	1	0.0206538	1.40554	0.384811	0.0111843	0.906025	1	0	-2.01414	0.613539	0.025553	1.75705	0.0212784	0	-0.82838	1	0.00681427	0.182856	1	0	-0.625584	1	0	-0.166044	1	0	-0.0857476	1
ENSMMUG00000013242	CHPF	0.0336736	-2.57481	0.00167013	0.51097	1.85095	4.46755e-10	0.279144	0.605894	0.0691181	0.210195	0.120626	0.794209	0.0616404	-1.63696	0.439031	0	-5.05127	0.969509	0.0850968	-1.22253	0.197854	0.388667	1.04636	0.293046	0.0111843	-3.57109	0.903626	0.0753773	-1.36594	0.661222	0.0662055	-1.6008	0.0988232	0.107592	-0.814295	1	0.0647356	-1.54873	0.989163	0.0942537	-0.985994	1	0.0728324	-1.29552	1	0.102668	-0.835197	1
ENSMMUG00000041498	TRAF1	0.0988483	-2.52663	0.00167303	0.0176197	-5.13762	6.75478e-24	0.0094983	-5.96239	1.21561e-24	0.007785	-6.25841	9.985e-28	0.104521	-2.38079	0.195439	0.0240596	-4.20488	1	0.112044	-2.3237	0.00783928	0.200905	-1.46382	0.562981	1.2135	1.17455	0.564119	0.573324	0.0769576	1	0.507575	-0.108089	1	1.93154	1.87133	0.20012	0.926741	0.786185	0.932317	2.29743	2.12537	0.618612	0.0647399	-2.92686	1	1.18068	1.12612	0.780366
ENSMMUG00000008336	ACAD10	0.770148	1.47009	0.00169558	0.55131	1.04553	0.00125499	0.33033	0.112878	0.820275	0.274908	-0.192333	0.845278	0.195641	-0.657215	1	0.685699	1.17439	0.985903	0.104953	-1.58771	0.0743645	0.538876	0.845844	0.456545	0.413819	0.438928	1	0.159891	-0.954442	0.867775	0.260176	-0.257345	1	0.138333	-1.12491	1	0.146507	-1.06363	1	0.0706903	-2.03383	1	0.339885	0.161144	1	0.188225	-0.667674	1
ENSMMUG00000010979	S100A4	0.123832	-2.591	0.00171005	0.0143739	-5.81122	9.36775e-27	0.00685988	-6.79003	2.41362e-27	0.007785	-6.6447	7.75419e-29	0.0562804	-3.63305	0.0438221	0.0421043	-3.91218	1	0.0510581	-3.83113	4.12147e-05	0.307929	-1.2346	0.713871	11.2906	4.27094	2.23525e-12	1.59891	1.22137	0.213782	1.9339	1.60302	0.00137398	3.33024	2.29299	0.0382376	0.453149	-0.657526	1	1.58464	1.17106	1	0.113295	-2.57501	1	1.54002	1.12137	0.780366
ENSMMUG00000008786	IFT57	0.508363	1.49389	0.00172443	0.0936625	-1.22417	0.00423033	0.0554067	-1.99527	1.15974e-05	0.0413578	-2.44222	3.27056e-08	0.916566	2.32807	0.000158348	0.607505	1.63325	0.644114	0.633971	1.82242	7.19053e-05	0.167108	-0.263991	1	0.0447372	-2.02135	1	0.0776615	-1.3622	0.672749	0.156802	-0.370805	0.99403	0.763393	1.98111	0.148754	0.207835	0.065964	1	0.13549	-0.523391	1	0.0404625	-2.07269	1	0.213892	0.132908	0.854952
ENSMMUG00000063061	ENSMMUG00000063061	0.0217249	2.33702	0.00172443	0.00278205	-0.904859	0.304676	0	-3.60552	0.00117308	0.00145969	-1.68694	0.0450117	0.00804005	0.952055	0.682128	0.060149	3.72758	0.0179412	0.00283656	-0.43131	1	0.00751047	0.763994	1	0.00559215	0.99244	1	0.00685248	0.715505	1	0.004646	0.0382017	1	0.0102469	1.46808	0.863784	0.00681427	0.872155	1	0	0.0502865	1	0	0.509827	1	0.0171113	2.21071	0.780366
ENSMMUG00000001324	TSPAN32	0.00108625	-3.84929	0.00173528	0.0380214	0.46367	0.304479	0.0242734	-0.282093	0.80617	0.0175163	-0.799414	0.12649	0.00536004	-1.90404	0.487088	0.0180447	-0.303394	1	0.00425484	-2.43581	0.0396314	0.0131433	-1.00045	0.968425	0.0111843	-0.827581	1	0.0799456	1.55985	0.13555	0.0731744	1.47811	0.0178615	0.0102469	-0.954828	1	0.0408856	0.598754	0.991406	0.0235634	-0.00832566	1	0.0809249	1.60913	1	0.051334	1.02371	0.780366
ENSMMUG00000002133	ENSMMUG00000002133	0.00217249	-3.47903	0.00173783	0.00231838	-3.83352	8.97718e-10	0.00105537	-4.6259	3.26969e-10	0	-6.35183	1.77926e-13	0.0536004	0.73826	0.47707	0	-2.53059	1	0.0439667	0.429138	0.544995	0.0131433	-1.2209	0.78216	0.0111843	-1.04564	1	0.0479674	0.571827	0.77325	0.207908	3.16261	8.52773e-15	0.0307407	0.0611135	1	0.00681427	-1.76881	0.98549	0.041236	0.459471	1	0.105202	1.744	1	0.0342227	0.312501	0.894866
ENSMMUG00000009661	ADAM12	0	-4.3251	0.00174002	0.000927351	-4.09364	2.8567e-08	0	-5.47197	4.39463e-09	0.000486563	-4.60233	5.20557e-09	0.00268002	-1.96333	0.420043	0	-1.78593	1	0	-3.91835	0.00441358	0.00563285	-1.48199	0.699221	0.0111843	-0.297066	1	0.0182733	0.00433557	1	0.004646	-1.88097	0.157242	0.117839	2.68148	0.0317547	0.0885855	2.27125	0.0470181	0.0353451	1.02044	1	0	-1.35662	1	0.0427783	1.33297	0.780366
ENSMMUG00000051533	NDFIP2	0.0152074	-2.79319	0.00174002	0.0760428	-0.550205	0.279357	0.0469638	-1.28359	0.00490113	0.0364922	-1.67633	0.000106154	0.171521	0.726495	0.415193	0.0120298	-2.58707	1	0.190049	0.899663	0.104917	0.135188	0.373294	0.922921	0.00559215	-3.27873	1	0.139334	0.418893	0.802172	0.0476215	-1.17965	0.317386	0.0153703	-2.40414	0.875845	0.286199	1.48616	0.354557	0.0353451	-1.39121	1	0.0890174	-0.149429	1	1.12935	3.51813	0.000363498
ENSMMUG00000013839	SMAP2	0.92874	1.46482	0.00175401	0.199844	-1.01147	0.0161759	0.117673	-1.80091	3.7043e-05	0.0802828	-2.38424	2.37427e-08	1.25693	1.84118	0.00660767	1.04058	1.50706	0.735966	0.852386	1.28661	0.00858848	0.339849	-0.136514	1	0.609544	0.722406	1	0.415717	0.163481	0.97177	0.297344	-0.343915	1	0.430369	0.216492	0.936524	0.303235	-0.295631	1	0.34167	-0.114394	1	0.283237	-0.373677	1	0.539007	0.544131	0.785544
ENSMMUG00000009789	ZNF268	0.0640885	1.7397	0.00176663	0.00463676	-2.31319	8.15229e-05	0.000527683	-4.5967	1.63685e-08	0.00194625	-3.39662	2.51541e-07	0.0428803	1.06253	0.320153	0.060149	1.58917	0.979095	0.0283656	0.435878	0.619531	0.0281643	0.442066	0.977951	0.0223686	0.318828	1	0.013705	-0.499789	1	0.04646	1.19432	0.0974973	0.0409875	1.05756	0.83914	0.0408856	1.01035	0.958282	0.0117817	-0.351495	1	0.0566474	1.54545	1	0.0171113	0.188342	1
ENSMMUG00000019697	PXYLP1	0.00108625	-3.80154	0.00178077	0.000927351	-4.57629	3.11108e-10	0.00105537	-4.35997	9.15821e-09	0.00145969	-4.07665	3.66885e-09	0	-3.44807	0.151044	0	-2.26583	1	0.00283656	-2.80635	0.0201841	0.00751047	-1.6406	0.621653	0.00559215	-1.36815	1	0.0388307	0.545355	0.809742	0.0429755	0.679748	0.443631	0.348394	3.86648	4.62691e-07	0.126064	2.28719	0.0329438	0.041236	0.728358	1	0.105202	2.01652	1	0.111224	2.09682	0.527729
ENSMMUG00000021459	MYCBP2	0.682162	1.47344	0.00178077	0.0913441	-1.7305	4.06735e-05	0.0580452	-2.3817	2.15332e-07	0.038925	-2.98252	4.82786e-11	0.345722	0.357106	0.691791	0.384954	0.515363	1	0.30493	0.1718	0.782982	0.242213	-0.171261	1	0.15658	-0.767919	1	0.509368	0.940944	0.408984	0.271791	-0.00330358	1	0.348394	0.369954	0.884496	0.500849	0.904189	0.881315	0.294543	0.130072	1	0.372255	0.470319	1	0.718676	1.41932	0.726344
ENSMMUG00000014425	PRKCE	0.0173799	2.4014	0.00180812	0.0018547	-1.04925	0.241942	0.00105537	-1.6172	0.0866597	0.000486563	-2.36044	0.0116646	0.00268002	0.278556	1	0.0180447	2.50734	0.96211	0.0170194	2.30566	0.00395478	0.00375524	0.358234	1	0.0167765	2.40155	0.58951	0.00228416	0.042006	1	0.0058075	0.703995	0.839295	0.00512344	1.22776	1	0	-0.390879	1	0	0.407839	1	0	0.867379	1	0	0.947675	1
ENSMMUG00000017551	RALGPS2	0.577882	1.48369	0.00180971	0.290725	0.406168	0.271815	0.235874	0.0436875	0.98703	0.160079	-0.589537	0.174748	1.04253	2.31917	0.000165421	0.818027	1.87477	0.385407	0.825439	2.04541	3.67694e-06	0.302296	0.417164	0.859121	0.0223686	-3.06474	1	0.0274099	-2.99581	0.112936	0.0592365	-1.99659	0.0300412	0.0153703	-3.51435	0.83283	0.0408856	-2.40597	0.886352	0.00589086	-4.31241	1	0.0647399	-1.67994	1	0.025667	-2.77171	1
ENSMMUG00000019339	APBA2	0.00108625	-3.74496	0.00184664	0.000927351	-4.51957	3.16388e-10	0	-5.89543	7.81513e-11	0.00194625	-3.69423	1.52221e-08	0	-3.39162	0.148503	0.0060149	-1.20578	1	0.00567312	-2.00541	0.0745509	0.00563285	-1.90916	0.514966	0	-2.31517	1	0.0525357	1.04201	0.466655	0.164933	3.14474	7.65622e-14	0.0102469	-0.850239	1	0.0102214	-1.0275	1	0.0294543	0.363444	1	0.169942	2.75695	0.356411	0.0342227	0.636608	0.82898
ENSMMUG00000006661	SH3BP5	0.956982	1.46649	0.00185342	0.636163	0.898809	0.00706882	0.363046	-0.0939855	1	0.274421	-0.551097	0.20527	0.825446	1.1463	0.148503	1.53982	2.0487	0.212374	0.56873	0.601081	0.264856	0.833662	1.18139	0.186381	0.408227	0.098541	1	0.134765	-1.52065	0.583444	0.0615595	-2.69181	0.00149797	0.0973454	-1.93015	0.963027	0.0238499	-3.85108	0.326444	0.200289	-0.916149	1	0.016185	-4.00914	1	0.248114	-0.59999	1
ENSMMUG00000044121	MKI67	0.0206387	-2.90523	0.00188067	0.0287479	-2.58504	1.10013e-07	0.0126644	-3.72694	4.42429e-11	0.00875813	-4.26194	3.71847e-14	0.152761	0.0124976	1	0.0060149	-3.69956	1	1.81823	4.70615	2.77613e-38	1.09465	3.2108	7.19132e-11	0.0111843	-3.21974	1	0.0799456	-0.926483	0.959684	0.0011615	-6.13596	1.70222e-07	0.0153703	-2.93131	0.865235	0.0238499	-2.52466	0.941105	0.00589086	-3.72979	1	0.00809249	-3.27025	1	0.025667	-2.18867	1
ENSMMUG00000002138	LOXL3	0.00868996	3.36839	0.0018825	0.0018547	0.770179	0.770507	0	-1.64028	0.196091	0	-1.77548	0.181951	0	0.863518	1	0.0060149	3.11614	1	0.00141828	0.983727	0.879978	0.00375524	2.0645	0.701656	0	1.93997	1	0	0.626968	1	0	-0.390642	0.994545	0	1.81273	1	0	1.2168	1	0	2.01552	1	0	2.47506	1	0.00855566	3.62575	0.780366
ENSMMUG00000044345	ENSMMUG00000044345	0.00217249	-3.47903	0.00191415	0.00139103	-4.42429	5.94398e-11	0	-6.21663	4.50099e-12	0.000486563	-5.34894	3.93855e-12	0.0160801	-0.888094	0.968526	0	-2.53059	1	0.00992795	-1.64271	0.129891	0.0168986	-0.893118	0.978972	0	-2.63638	1	0.0639565	0.991571	0.485466	0.0313605	-0.0797125	1	0.16395	2.37599	0.0777109	0.136285	2.11805	0.0568454	0.0530177	0.787252	1	0.113295	1.84649	1	0.0598896	0.999308	0.780366
ENSMMUG00000013578	DENND3	0.177058	1.56297	0.00191459	0.0760428	0.210293	0.661864	0.0406316	-0.798616	0.0995102	0.0267609	-1.44617	0.00114459	0.187601	1.55853	0.0526436	0.138343	1.10417	1	0.117717	0.871424	0.127876	0.105147	0.691536	0.664031	0.0335529	-0.804335	1	0.0319783	-1.00604	0.878143	0.0104535	-2.61598	0.00939697	0.133209	1.04555	0.820611	0.0102214	-2.33925	0.94005	0.082472	0.382514	1	0	-3.08536	1	0.0598896	0.00516086	0.922746
ENSMMUG00000021864	SYNGR2	1.78905	1.49314	0.00196853	0.540646	-0.445309	0.324756	0.333496	-1.1928	0.00474843	0.307508	-1.32799	0.000742624	2.76846	2.07957	0.00190436	2.16537	1.64333	0.588406	1.48919	1.15554	0.0294875	0.439363	-0.704638	1	2.71219	1.98462	0.0540736	0.255826	-1.4864	0.592902	0.133572	-2.46579	0.00336732	0.829998	0.234946	0.923599	0.53492	-0.40663	1	0.318106	-1.1448	1	0.0971099	-2.77203	1	2.89181	2.05906	0.315084
ENSMMUG00000052231	BEND3	0.00977621	3.13337	0.00198712	0.00231838	0.728359	0.638641	0	-1.94841	0.146221	0	-2.0836	0.0883236	0	0.555396	1	0.0180447	3.91451	0.366877	0.00141828	0.661799	1	0.00375524	1.72747	0.795832	0	1.63185	1	0	0.318846	1	0.0011615	0.35782	1	0	1.5046	1	0	0.908681	1	0.00589086	2.76398	1	0	2.16694	1	0.00855566	3.30382	0.780366
ENSMMUG00000017497	RIPOR2	0.5844	1.47071	0.00199348	0.0663056	-1.98086	3.61653e-06	0.0496022	-2.3859	2.57564e-07	0.0287072	-3.19908	6.37726e-12	0.621764	1.47301	0.0516003	0.595475	1.3763	0.875077	0.567312	1.38373	0.004538	0.184007	-0.349239	1	0.190133	-0.271866	1	0.443127	0.962613	0.389996	0.358903	0.665853	0.33313	0.169074	-0.441357	1	0.136285	-0.764222	1	0.288652	0.324625	1	0.890174	1.96092	1	0.128335	-0.793792	1
ENSMMUG00000011373	PLEKHF1	0.00325874	-3.27353	0.00200426	0.00324573	-3.62668	1.13003e-09	0.00158305	-4.4204	2.35572e-10	0.000973125	-4.97312	2.22507e-12	0.00268002	-2.92158	0.184931	0.0120298	-1.15189	1	0.00425484	-2.86677	0.00979568	0.024409	-0.612382	1	0.0335529	-0.0252618	1	0.0593882	0.660431	0.69516	0.016261	-1.23609	0.339392	0.394505	3.51603	8.17592e-06	0.204428	2.51749	0.00384191	0.0883628	1.26573	1	0.03237	0.019382	1	0.077001	1.11226	0.780366
ENSMMUG00000018157	ENSMMUG00000018157	0.216163	1.519	0.00200855	0.0347757	-1.40247	0.00169158	0.0221627	-2.04812	1.95582e-05	0.0243281	-1.92748	1.32259e-05	0.163481	1.00668	0.243598	0.156387	0.947408	1	0.129063	0.663054	0.249958	0.0300419	-1.44246	0.601707	0.301976	1.90176	0.111847	0.084514	0.0347925	1	0.0789819	-0.0845565	1	0.0666047	-0.248521	1	0.180578	1.1509	0.731844	0.082472	0.0549858	1	0.153757	0.93546	1	0.0598896	-0.320282	1
ENSMMUG00000002269	SCPEP1	0.345426	1.4816	0.00200855	0.137248	-0.00318377	1	0.0728203	-1.00861	0.0219177	0.0593606	-1.33243	0.00113765	0.439523	1.76262	0.0138507	0.360894	1.4307	0.840328	0.375844	1.58204	0.00101498	0.19715	0.550754	0.740146	0.290792	1.11623	0.673667	0.0662407	-1.03455	0.836167	0.113827	-0.278861	1	0.0768516	-0.765782	1	0.105621	-0.350157	1	0.0765811	-0.757068	1	0.0566474	-1.10919	1	0.128335	-0.0231495	0.920971
ENSMMUG00000007868	AAK1	0.00651747	-2.99071	0.00208314	0.00834616	-2.89232	2.11643e-08	0.00422147	-3.77153	4.24503e-10	0.00681188	-3.15926	3.22729e-09	0.00804005	-2.44634	0.237459	0.0060149	-2.26756	1	0.00850968	-2.58396	0.0116524	0.0450628	-0.294012	1	0.0503294	-0.0375252	1	0.139334	1.37543	0.167986	0.0847894	0.63559	0.417827	0.189567	1.81092	0.371368	0.149914	1.47162	0.426126	0.147271	1.44472	1	0.169942	1.65615	1	0.171113	1.66757	0.701293
ENSMMUG00000014205	TNFRSF18	0.048881	-2.6006	0.00218493	0.00927351	-5.10367	3.188e-21	0.00211073	-6.96324	1.75489e-24	0.00486563	-5.95887	1.57928e-23	0.0348402	-2.97092	0.114046	0	-5.6005	0.974632	0.086515	-1.75765	0.0591786	0.088248	-1.70994	0.467284	0.318753	0.171376	1	0.0159891	-4.01689	0.0237057	0.299667	0.0712125	1	0.578949	1.03864	0.807817	0.759791	1.45647	0.359759	0.176726	-0.666217	1	0.0242775	-3.17017	1	6.25419	4.70016	6.19649e-11
ENSMMUG00000009254	EIF2AK3	0.563761	1.46697	0.00218584	0.339411	0.712977	0.0341552	0.231125	0.0347542	1	0.160079	-0.565659	0.198087	0.769165	1.85685	0.00710934	0.631565	1.51315	0.75779	0.507744	1.25871	0.0118802	0.266622	0.251168	1	0.0615137	-1.77711	1	0.118776	-0.929192	0.894314	0.062721	-1.89248	0.0429705	0.102469	-1.09307	1	0.051107	-2.08349	0.962761	0.0530177	-1.96546	1	0.113295	-0.918782	1	0.077001	-1.42562	1
ENSMMUG00000018580	DUSP16	0.0228112	-2.62893	0.00227898	0.0204017	-2.94326	3.337e-10	0.0131921	-3.53195	1.86983e-11	0.0141103	-3.45784	3.36045e-12	0.00804005	-3.74416	0.0452066	0.0060149	-3.56334	1	0.0156011	-3.10374	0.00108578	0.0657166	-1.07989	0.812829	0.0335529	-1.85824	1	0.0456832	-1.57637	0.58313	0.04646	-1.61447	0.111865	0.543085	2.02096	0.145698	0.616692	2.24809	0.00863261	0.153162	0.17902	1	0.0566474	-1.1298	1	0.693009	2.36125	0.16776
ENSMMUG00000060925	ENSMMUG00000060925	0.00760372	-2.91167	0.00227898	0.00231838	-4.6931	2.20856e-14	0	-7.06974	1.77499e-16	0.00145969	-5.20014	4.90614e-15	0.00804005	-2.56115	0.212544	0	-3.3837	1	0.00567312	-3.1878	0.00230197	0.0206538	-1.4917	0.606118	0.00559215	-2.48789	1	0.139334	1.25238	0.25592	0.14751	1.39805	0.0116745	0.16395	1.4796	0.646192	0.194207	1.73918	0.18172	0.123708	1.07937	1	0.0566474	0.0568073	1	0.0684453	0.308636	0.841742
ENSMMUG00000059525	ENSMMUG00000059525	0.172713	-6.67353	0.00232941	17.5163	0.0885757	1	55.679	2.36195	6.91285e-06	45.9232	1.95418	0.00012666	0.233162	-6.17951	0.608973	0.216537	-6.24756	1	0.16452	-6.71859	0.00924656	9.57022	-0.821631	1	0.0447372	-8.39303	1	0.235269	-6.17496	0.553025	0.0778204	-7.80576	0.00113495	0.0666047	-7.88282	1	0.0647356	-7.96414	1	0.106035	-7.23942	1	0.16185	-6.63548	1	0.0855566	-7.48813	1
ENSMMUG00000014953	ARHGAP10	0	-4.25085	0.00248355	0.00324573	-2.57803	4.47173e-05	0.00369378	-2.36171	0.00022394	0.00243281	-2.92232	5.18611e-06	0.0402003	1.18437	0.291333	0	-1.71167	1	0.0397118	1.16364	0.0831826	0.0131433	-0.386274	1	0.0111843	-0.222299	1	0.013705	-0.2923	1	0.0267145	0.558732	0.618731	0.0256172	0.665884	0.885766	0.0306642	0.827761	0.983522	0.0117817	-0.14675	1	0.016185	0.31279	1	0.0427783	1.40852	0.780366
ENSMMUG00000004413	CTSG	0.00543123	4.48386	0.00248355	0	-0.634211	0.845274	0	-0.417893	0.820275	0	-0.553084	0.807373	0	2.08591	1	0	3.26815	1	0.00283656	3.08326	0.146182	0	1.55754	1	0	3.16237	1	0	1.84936	1	0	0.831751	1	0	3.03512	1	0	2.4392	1	0	3.23791	1	0	3.69745	1	0	3.77775	1
ENSMMUG00000020959	SPAG4	0.0543123	1.77691	0.00250469	0.00973719	-0.976398	0.107681	0.0031661	-2.4959	0.000170849	0.00340594	-2.43301	7.8418e-05	0.00268002	-1.82631	0.562703	0.0360894	1.19015	1	0.00567312	-1.43851	0.265706	0.0150209	-0.147001	1	0	-1.75517	1	0.0319783	0.914949	0.621129	0.0592365	1.91421	0.00111011	0.0256172	0.72931	0.874248	0.0272571	0.734652	0.987918	0.0294543	0.932105	1	0.0647399	1.99291	1	0.0427783	1.47194	0.780366
ENSMMUG00000022074	SNX8	0.209645	1.50446	0.00257333	0.0268932	-1.75532	0.000113587	0.0137198	-2.70618	1.27379e-07	0.0116775	-2.95484	2.51031e-09	0.530644	2.9052	2.68577e-07	0.312775	1.98484	0.351493	0.458104	2.84784	2.8681e-12	0.112657	0.487029	0.826313	0.52007	2.7576	0.00114251	0.0411149	-0.955581	0.895396	0.030199	-1.45654	0.18695	0.046111	-0.706648	1	0.0136285	-2.30855	0.932317	0.00589086	-2.83534	1	0.0404625	-0.786063	1	0	-3.29669	1
ENSMMUG00000000468	LIPN	0.0130349	2.64514	0.00258104	0.000463676	-1.8566	0.105874	0.000527683	-1.64028	0.107131	0.000486563	-1.77548	0.0696257	0.0268002	3.67087	0.000338548	0.0060149	2.04576	1	0.0198559	3.35456	1.14266e-05	0.00375524	0.954879	1	0	0.906025	1	0	-0.406979	1	0	-1.42459	0.567527	0	0.778778	1	0	0.182856	1	0	0.981574	1	0	1.44111	1	0	1.52141	1
ENSMMUG00000062721	TSPYL5	0.0304149	1.96247	0.00260537	0.00788248	-0.225098	0.939175	0.0063322	-0.536213	0.496192	0.00340594	-1.42755	0.0280256	0.0268002	1.70404	0.144989	0.0180447	1.35061	1	0.0184376	1.13573	0.15832	0.0168986	1.02703	0.663558	0.00559215	0.223766	1	0.00456832	-0.493784	1	0.013938	0.713431	0.617806	0.0102469	0.691974	0.997566	0	-1.50982	1	0.0176726	1.32038	1	0.016185	1.35431	1	0.00855566	0.839151	1
ENSMMUG00000004596	GRK5	0.19661	1.51188	0.00262181	0.0783612	0.0322155	1	0.0448531	-0.855126	0.0687943	0.0360056	-1.20283	0.0050888	0.0187601	-1.88116	0.37983	0.150373	1.02477	1	0.0113462	-2.66013	0.00657182	0.108902	0.53999	0.790382	0	-3.81364	0.89543	0.196438	1.43018	0.119325	0.0662055	-0.211806	1	0.00512344	-2.93961	0.841702	0.105621	0.503212	0.989163	0.0471269	-0.557946	1	0.121387	0.740674	1	0.136891	0.909725	0.780366
ENSMMUG00000010834	REL	1.71953	1.46217	0.00262642	0.0918078	-3.10974	1.05543e-12	0.0406316	-4.26206	2.6813e-17	0.0428175	-4.20534	1.86849e-18	0.951406	0.472414	0.576707	1.90672	1.48622	0.745881	0.764453	0.15065	0.803623	0.411198	-0.770202	0.992904	2.61153	1.96008	0.0587444	1.31339	0.962799	0.373166	1.62261	1.35378	0.0102985	1.0708	0.638808	0.842349	0.497442	-0.480794	1	1.32544	0.949858	1	0.550289	-0.324878	1	1.27479	0.88734	0.780366
ENSMMUG00000052952	KCNE3	0.0217249	2.14147	0.00268039	0.00231838	-1.30559	0.0909637	0.00158305	-1.7074	0.0369293	0.00145969	-1.84259	0.0146166	0.0268002	2.37542	0.0308429	0.0360894	2.83604	0.37424	0.0226925	2.1643	0.00255587	0.00563285	0.268037	1	0.117435	4.66244	2.25463e-08	0.00456832	0.128515	1	0	-2.50612	0.215871	0	-0.302751	1	0	-0.898674	1	0	-0.0999561	1	0	0.359584	1	0	0.439881	1
ENSMMUG00000038489	TFEC	0.0401911	1.7981	0.00268498	0.0106645	-0.346929	0.706892	0.0137198	0.0639764	1	0.00729844	-0.91454	0.10262	0.0348402	1.5163	0.150795	0.0060149	-0.198552	1	0.0468032	2.00941	0.000569178	0.0112657	-0.0650897	1	0.240462	4.4971	2.10228e-10	0	-2.62457	0.452918	0.0011615	-2.63495	0.0761357	0	-1.43881	1	0	-2.03474	0.983522	0	-1.23602	1	0	-0.776477	1	0	-0.696181	1
ENSMMUG00000008380	CDC42BPB	0.00868996	3.60939	0.00269582	0.000927351	0.0332135	1	0.000527683	-0.417893	0.954988	0.000486563	-0.553084	0.723066	0	1.00791	1	0	2.19015	1	0	0.0577278	1	0	0.479541	1	0.0111843	3.82979	0.368509	0	0.771358	1	0	-0.246252	1	0.00512344	3.03512	0.842349	0	1.36119	1	0	2.15991	1	0	2.61945	1	0	2.69975	1
ENSMMUG00000061751	BASP1	0.155333	1.50468	0.00274976	0.0834616	0.543707	0.148259	0.0453808	-0.473909	0.38983	0.0248147	-1.41234	0.00116954	0.353762	2.72616	3.90186e-06	0.108268	0.901366	1	0.287911	2.53307	3.49025e-09	0.105147	0.839259	0.521645	0.106251	0.87122	1	0.00228416	-3.79289	0.0581588	0.002323	-4.22393	6.9814e-05	0	-3.60874	0.832032	0.00340714	-3.20306	0.672198	0	-3.40594	1	0	-2.9464	1	0.00855566	-1.8645	1
ENSMMUG00000020145	TTC21A	0.0217249	2.20375	0.00275619	0.00463676	-0.290257	0.849606	0.00527683	-0.0739382	1	0.00291938	-0.933356	0.20483	0.0187601	1.91599	0.153123	0.0120298	1.59677	1	0.00850968	0.755458	0.634385	0.00187762	-0.715475	1	0.00559215	0.889347	1	0.00456832	0.177984	1	0.0058075	0.211599	1	0.0102469	1.36374	0.874008	0.00681427	0.767818	1	0.0117817	1.56654	1	0	0.407947	1	0	0.488244	1
ENSMMUG00000020385	CYRIA	0.126004	1.59434	0.00280971	0.0486859	0.0615105	0.997311	0.0284949	-0.788536	0.131813	0.0277341	-0.840327	0.0775491	0.0187601	-1.16833	0.782701	0.0421043	0.0139068	1	0.0184376	-1.2985	0.247843	0.0413076	-0.141287	1	1.21909	5.21226	2.59625e-20	0.0365466	-0.298393	1	0.0452985	-0.0317471	1	0.00512344	-2.23167	0.948694	0	-3.82967	0.623589	0.0294543	-0.435559	1	0	-2.57141	1	0	-2.49112	1
ENSMMUG00000012197	SP110	0.795132	1.42363	0.0028114	0.169242	-1.0659	0.0111793	0.153556	-1.19929	0.00488186	0.112396	-1.68536	3.11868e-05	0.442203	0.450034	0.606603	0.787952	1.2911	0.921659	0.392863	0.278983	0.633523	0.259111	-0.342798	1	0.581584	0.846863	0.895009	0.47739	0.566427	0.669629	0.361226	0.152331	0.914221	0.435493	0.42582	0.870014	0.337306	0.0517718	1	0.41236	0.347523	1	0.380347	0.235293	1	0.496228	0.616607	0.780366
ENSMMUG00000009180	THAP6	0.0608297	-2.79495	0.0028229	0.116846	-1.9593	3.38978e-05	0.0701819	-2.68967	2.03898e-07	0.0637397	-2.84705	7.55304e-09	0.0616404	-2.69399	0.225334	0.0661639	-2.51467	1	0.134737	-1.62656	0.124772	0.105147	-1.96639	0.437772	0.0391451	-3.20638	1	0.125629	-1.70035	0.621129	0.283406	-0.541719	0.87898	4.90313	3.82121	2.85105e-07	0.991476	1.33083	0.552044	0.854174	1.09284	1	0.0647399	-2.50113	1	0.25667	-0.631215	1
ENSMMUG00000006432	PXK	0.324787	1.45441	0.00283381	0.112209	-0.262281	0.734819	0.0738757	-0.915771	0.0401857	0.0574144	-1.3133	0.00141879	0.621764	2.3887	9.733e-05	0.252626	0.980167	1	0.494979	2.12842	1.40018e-06	0.142699	0.136274	1	0.0559215	-1.11667	1	0.0593882	-1.12216	0.787258	0.051106	-1.38911	0.190075	0.0666047	-0.893741	1	0.122657	-0.0701693	1	0.0353451	-1.6962	1	0.0809249	-0.581582	1	0.0855566	-0.501286	1
ENSMMUG00000018711	NAA60	0.270475	1.46381	0.00284294	0.0468312	-1.34261	0.00214984	0.0258565	-2.20402	3.69007e-06	0.0262744	-2.19706	7.84903e-07	0.268002	1.36234	0.086013	0.234581	1.15082	1	0.235434	1.20252	0.019257	0.108902	0.0185889	1	0.072698	-0.49335	1	0.132481	0.310407	0.887422	0.117311	0.123354	0.970595	0.102469	-0.029261	1	0.279385	1.41525	0.421002	0.0942537	-0.134966	1	0.0566474	-0.771057	1	0.154002	0.567157	0.786539
ENSMMUG00000003518	SNX25	0.0630022	1.67302	0.00288105	0.0115919	-1.03531	0.0596132	0.0110813	-1.07855	0.050291	0.007785	-1.60858	0.00210851	0.0643204	1.62357	0.0761071	0.0421043	1.08493	1	0.0581495	1.50322	0.0100525	0.0206538	-0.0229597	1	0	-2.05141	1	0.0274099	0.388809	0.945374	0.011615	-0.878743	0.613374	0.0307407	0.654846	0.874473	0.0136285	-0.435273	1	0.0176726	0.0371511	1	0.00809249	-0.511999	1	0.00855566	-0.431703	1
ENSMMUG00000022087	PRAG1	0.057571	1.67651	0.00288105	0.00880984	-1.30223	0.0171907	0.00474915	-2.13549	0.000366435	0.0038925	-2.42755	2.70302e-05	0.0911206	2.30297	0.00231644	0.0661639	1.82336	0.805953	0.104953	2.68272	1.67646e-08	0.0225314	0.233151	1	0.00559215	-0.915637	1	0	-3.23338	0.246479	0.006969	-1.41497	0.30219	0	-2.04762	0.907002	0.00681427	-1.04909	1	0.0117817	-0.250373	1	0.0404625	1.22352	1	0.025667	0.709271	0.844177
ENSMMUG00000031911	ENSMMUG00000031911	0.00108625	-4.57886	0.00288528	0.121947	1.76312	2.40989e-05	0.064905	0.499214	0.304761	0.0340594	-0.564329	0.457065	0	-4.22394	0.235842	0	-3.04171	1	0.0127645	-1.8339	0.254937	0.0431852	-0.120111	1	0	-3.14749	1	0.468253	3.71426	1.2362e-08	0.0011615	-4.47608	0.00589694	0	-3.27474	1	0	-3.87066	0.968148	0	-3.07194	1	0	-2.6124	1	0.00855566	-1.53008	1
ENSMMUG00000000108	NCKAP1L	0.4975	1.43348	0.00288776	0.0936625	-1.24552	0.00334017	0.0643774	-1.79279	5.53741e-05	0.0530353	-2.09565	8.37866e-07	0.297482	0.570336	0.512325	0.589461	1.56808	0.707377	0.212742	0.0708616	0.936761	0.180251	-0.172963	1	0.570399	1.52144	0.287648	0.303793	0.603576	0.647294	0.229977	0.189668	0.870457	0.271542	0.43833	0.869685	0.211242	0.0692233	1	0.247416	0.307115	1	0.16185	-0.278007	1	0.350782	0.812516	0.780366
ENSMMUG00000017838	PEA15	0.382358	1.44058	0.00295269	0.0811432	-1.05266	0.0148022	0.0554067	-1.61478	0.000282642	0.0481697	-1.83799	1.2805e-05	0.613724	2.0908	0.00132345	0.396984	1.38392	0.884104	0.548874	2.00999	6.45768e-06	0.127678	-0.282948	1	1.07929	2.89672	0.000219193	0.0936506	-0.724747	1	0.0917584	-0.788184	0.567305	0.107592	-0.484637	1	0.129471	-0.243749	1	0.0706903	-1.04654	1	0.0971099	-0.586999	1	0.179669	0.257995	0.824582
ENSMMUG00000014055	AP1S2	0.751682	1.42123	0.00295269	0.179442	-0.888474	0.0378781	0.106592	-1.66943	0.000126706	0.0948797	-1.85757	6.26423e-06	0.820086	1.46604	0.0505032	0.667654	1.12876	1	0.599932	1.022	0.0454258	0.311685	0.0124824	1	0.939481	1.63514	0.19577	0.310646	0.00879354	1	0.120796	-1.40302	0.164886	0.194691	-0.649745	1	0.364563	0.24604	1	0.164944	-0.877564	1	0.404625	0.403454	1	0.367893	0.268515	0.818928
ENSMMUG00000012263	TLR9	0.0217249	2.12129	0.00298068	0.00649146	0.157202	1	0.00211073	-1.38547	0.0725136	0.000973125	-2.29005	0.00479183	0.0509203	3.38794	2.15464e-05	0.0180447	1.96234	1	0.0312021	2.69993	2.53805e-05	0.00751047	0.589965	1	0	-0.191272	1	0	-1.50428	0.772207	0.0011615	-1.50612	0.435653	0	-0.318519	1	0	-0.914441	1	0	-0.115723	1	0	0.343817	1	0	0.424113	1
ENSMMUG00000018341	PLCH1	0.00434498	5.22083	0.00300497	0	-0.0492486	1	0	0.16707	1	0	0.0318786	1	0	2.67087	1	0	3.85311	1	0	1.72069	1	0	2.14251	1	0	3.74733	1	0.00228416	3.69736	0.592902	0	1.41671	1	0	3.62008	1	0	3.02416	1	0	3.82288	1	0	4.28242	1	0	4.36271	1
ENSMMUG00000004846	SAMD12	0.053226	1.70355	0.00301615	0.0375577	1.27121	0.00101872	0.0232181	0.373521	0.451552	0.01557	-0.281279	0.727553	0.0160801	-0.0242722	1	0.0060149	-0.675669	1	0.00283656	-2.21791	0.0693577	0.0262866	0.589965	0.858489	0.0167765	0.229002	1	0.00685248	-1.084	0.883408	0.0360065	1.05331	0.177571	0	-1.9139	0.953434	0	-2.50982	0.941306	0.00589086	-0.705904	1	0.00809249	-0.246363	1	0	-1.17127	1
ENSMMUG00000009456	KIR3DH	0.00217249	-3.95285	0.00311536	0.000927351	-5.31604	3.96305e-11	0.00105537	-5.09972	1.54678e-09	0.00194625	-4.49377	1.75392e-09	0	-4.18503	0.15542	0	-3.0028	1	0.0070914	-2.53983	0.0606817	0.0281643	-0.681923	1	0.0111843	-1.51946	1	0.0616723	0.442937	0.835372	0.261337	2.94534	2.47256e-09	0.0102469	-1.64671	1	0	-3.83175	0.911109	0.400578	3.22404	0.0354846	0.00809249	-1.57141	1	0	-2.49319	1
ENSMMUG00000004346	CABYR	0.0651747	1.66473	0.00314023	0.0102009	-1.28502	0.0185987	0.0110813	-1.13726	0.0395898	0.00583875	-2.07074	0.000171683	0.0348402	0.679486	0.613862	0.0962385	2.15485	0.455652	0.0283656	0.344826	0.701829	0.024409	0.151119	1	0.00559215	-1.10234	1	0.0205574	-0.0596654	1	0.0243915	0.112379	1	0.0307407	0.59877	0.884477	0.0238499	0.19973	1	0.0235634	0.307702	1	0.0242775	0.441114	1	0.077001	1.86872	0.713733
ENSMMUG00000004046	TYMS	0.0217249	-2.83678	0.00314921	0.0194744	-3.15176	7.50869e-10	0.00263842	-5.80064	4.21439e-17	0.00340594	-5.51951	7.81286e-18	0.203681	0.431187	0.650536	0	-4.70276	1	2.05225	5.14194	3.2617e-49	1.10216	3.22064	1.0687e-10	0.0111843	-3.2223	1	0.0251258	-2.52954	0.338239	0.002323	-5.55291	1.07142e-06	0	-4.93579	0.788147	0.00681427	-3.94547	0.56231	0	-4.73299	1	0	-4.27345	1	0.0171113	-2.60691	1
ENSMMUG00000017548	LPIN2	0.2922	1.45903	0.00315137	0.0213291	-2.6308	1.30627e-08	0.0110813	-3.53085	3.1895e-11	0.0170297	-2.9437	7.72118e-10	0.109881	-0.0772131	1	0.138343	0.282412	1	0.100698	-0.223992	1	0.0751047	-0.641198	1	0.246055	1.10134	0.717596	0.171312	0.571115	0.689756	0.163771	0.513892	0.498482	0.138333	0.275151	0.930214	0.262349	1.20016	0.658148	0.141381	0.311914	1	0.121387	0.120025	1	0.25667	1.16716	0.780366
ENSMMUG00000022065	IRF6	0.00325874	-3.2483	0.00315349	0.000927351	-5.02907	1.85258e-12	0	-6.40279	1.01284e-12	0	-6.53798	5.48699e-14	0.00268002	-2.89645	0.203814	0.0060149	-1.71421	1	0.00567312	-2.51707	0.0232477	0.0281643	-0.388876	1	0.00559215	-1.81999	1	0.0228416	-0.650565	1	0.154479	2.29628	1.10063e-06	0.466233	3.82472	3.05032e-07	0.00340714	-2.54316	0.94005	0.0117817	-1.15695	1	0.00809249	-1.28491	1	0.470561	3.7466	0.000282579
ENSMMUG00000046638	KBTBD12	0.0108625	2.83477	0.00319409	0	-2.50868	0.050928	0.000527683	-1.24797	0.331043	0.000486563	-1.38316	0.225985	0.0134001	3.03344	0.0432628	0.0060149	2.43807	1	0.0141828	3.24152	0.000237402	0	-0.316926	1	0	1.2879	1	0.00228416	1.01929	1	0	-1.04272	0.833406	0	1.16065	1	0	0.564727	1	0	1.36344	1	0	1.82298	1	0	1.90328	1
ENSMMUG00000004177	MYO7B	0.0108625	2.83477	0.00319409	0.0018547	-0.000339044	1	0	-2.29236	0.0813966	0	-2.42755	0.04852	0.00536004	1.8866	0.503153	0	1.39368	1	0.00425484	1.39876	0.391908	0.00187762	0.727468	1	0.00559215	2.33229	1	0	-0.0251082	1	0	-1.04272	0.833406	0.0102469	2.83581	0.796731	0.00681427	2.23989	0.95459	0.00589086	2.40784	1	0	1.82298	1	0	1.90328	1
ENSMMUG00000003267	ZNF362	0.0325874	1.8989	0.00323125	0.00278205	-1.86638	0.00752986	0.00685988	-0.580164	0.432163	0.00291938	-1.78526	0.00666221	0.0482403	2.4163	0.00742951	0.0060149	0.180685	1	0.0184376	0.973459	0.246046	0.0112657	0.32537	1	0.00559215	0.0749023	1	0.00228416	-1.2381	0.842697	0.0104535	0.143695	1	0.0153703	0.966639	0.884477	0.00681427	-0.0538444	1	0.00589086	0.150451	1	0.0404625	2.23317	1	0.00855566	0.690288	1
ENSMMUG00000015976	TRIM45	0.0228112	2.14888	0.00327206	0.00556411	-0.138886	1	0.0031661	-0.916346	0.279512	0.00194625	-1.56903	0.0404702	0.0134001	1.34895	0.402346	0	-0.131783	1	0.0127645	1.20132	0.232392	0.00938809	0.820578	0.927191	0.00559215	0.777701	1	0.00228416	-0.535303	1	0.002323	-0.95252	0.739448	0	-0.364812	1	0	-0.960735	1	0	-0.162017	1	0	0.297523	1	0.0427783	3.04078	0.377528
ENSMMUG00000011293	MAMU-DOB	1.12101	1.44545	0.00327206	0.528126	0.252	0.589061	0.360935	-0.380196	0.494263	0.302155	-0.669631	0.103785	0.670005	0.574534	0.497436	1.22103	1.44716	0.80285	0.365916	-0.328588	1	0.431852	-0.0781012	1	0.464148	0.034828	1	0.591598	0.390826	0.799669	0.242753	-0.946079	0.420234	0.251049	-0.848285	1	0.500849	0.142837	1	0.335779	-0.429626	1	0.178035	-1.3121	1	0.367893	-0.291381	0.981066
ENSMMUG00000061288	TRIM38	0.34434	1.44029	0.00327206	0.130293	-0.125635	1	0.0812632	-0.871955	0.0506281	0.06228	-1.29154	0.0016188	0.281402	1.04712	0.210619	0.354879	1.37486	0.89636	0.245362	0.862902	0.110707	0.0995137	-0.492059	1	0.402635	1.56139	0.274491	0.185017	0.422642	0.798596	0.134734	-0.0564778	1	0.112716	-0.267868	1	0.112435	-0.292101	1	0.159053	0.222255	1	0.121387	-0.134029	1	0.188225	0.474764	0.796797
ENSMMUG00000011719	SERPINB9	1.07756	1.44622	0.00327206	0.0955172	-2.37396	2.15267e-08	0.0754587	-2.69574	4.82779e-09	0.0603338	-3.03943	1.06617e-11	0.458283	0.0708451	0.974692	0.60149	0.468751	1	0.604187	0.49252	0.366219	0.414954	-0.0777964	1	2.29278	2.46022	0.00437457	0.582461	0.42753	0.77325	0.375164	-0.23425	1	1.07592	1.32391	0.661691	0.746163	0.790335	0.92862	1.04268	1.2737	1	0.25896	-0.731181	1	0.616008	0.503597	0.786539
ENSMMUG00000016563	PIK3C2B	0.0716922	1.64758	0.00327648	0.00788248	-1.81792	0.000924611	0.0031661	-3.00667	3.15997e-06	0.00291938	-3.14186	3.2703e-07	0.0214401	-0.13266	1	0.0721788	1.59548	0.935078	0.035457	0.514242	0.476873	0.0112657	-1.03123	0.915625	0	-2.25642	1	0.0251258	0.057354	1	0.0615595	1.38152	0.0300412	0.122963	2.35304	0.109884	0.0306642	0.37646	1	0.0706903	1.56525	1	0.016185	-0.128859	1	0.0171113	-0.0485627	1
ENSMMUG00000009244	IL18R1	0.00217249	-3.46742	0.0033245	0.000463676	-5.41848	5.5998e-12	0.000527683	-5.20216	2.31642e-10	0.00145969	-4.33153	6.45674e-10	0	-3.70127	0.133692	0	-2.51903	1	0.00567312	-2.31786	0.0454258	0.00375524	-2.63885	0.303057	0.00559215	-1.62191	1	0.0388307	0.28232	0.951278	0.032522	-0.0137873	1	0.158827	2.34086	0.116027	0.0442928	0.497612	1	0.0706903	1.18644	1	0.00809249	-1.08682	1	0.359338	3.54422	0.00256152
ENSMMUG00000018651	DDX6	0.623505	1.41034	0.00338846	0.122874	-1.19691	0.0044952	0.0696542	-2.03386	5.74331e-06	0.0471966	-2.62332	2.72046e-09	0.594964	1.25139	0.109674	0.427058	0.743038	1	0.494979	1.00365	0.0504516	0.174618	-0.574368	1	0.274015	0.102702	1	0.525357	1.06892	0.313791	0.320574	0.33201	0.686969	0.389382	0.608805	0.84633	0.286199	0.158589	1	0.247416	-0.0420299	1	0.45318	0.829519	1	0.470561	0.883895	0.780366
ENSMMUG00000006222	ITM2C	0.291114	-2.32813	0.00340102	2.65454	1.17618	0.000172088	2.15295	0.750796	0.0246383	1.82656	0.466991	0.169563	0.0107201	-6.73951	0.000113806	0.0481192	-4.70899	1	0.035457	-5.30969	2.37357e-08	1.8457	0.423613	0.953639	0.408227	-1.77064	1	2.18366	0.673289	0.686652	1.91067	0.490053	0.57481	1.93154	0.476619	0.855903	0.323678	-2.11674	0.941306	1.0957	-0.349618	1	0.178035	-2.92506	1	0.077001	-4.04731	0.926482
ENSMMUG00000009562	MACF1	0.470344	1.42983	0.00343496	0.0653783	-1.71061	7.38183e-05	0.04327	-2.30024	8.75233e-07	0.0301669	-2.84363	6.65151e-10	0.0348402	-2.39982	0.206765	0.29473	0.637432	1	0.0524763	-1.89711	0.0364862	0.1258	-0.620218	1	0.201317	0.0905324	1	0.255826	0.427954	0.787056	0.533128	1.63224	0.000665571	0.522591	1.47475	0.585769	0.296421	0.643861	0.97446	0.300434	0.664817	1	0.35607	0.912149	1	0.231003	0.299189	0.813382
ENSMMUG00000050788	MAP3K11	0.672386	1.40271	0.00364202	0.186861	-0.664833	0.140999	0.133504	-1.17516	0.0060418	0.0939066	-1.72136	2.46563e-05	0.335002	0.27022	0.779241	0.673669	1.29067	0.925818	0.317695	0.19277	0.753876	0.206538	-0.446423	1	0.419411	0.599364	1	0.415717	0.592838	0.653003	0.335673	0.27921	0.752473	0.455986	0.721048	0.83914	0.258942	-0.104589	1	0.329888	0.253109	1	0.234682	-0.22291	1	0.616008	1.15558	0.780366
ENSMMUG00000022311	PLAC8	0.0195524	-2.87068	0.00366954	0.00463676	-5.02792	2.12177e-16	0.00211073	-5.95325	1.0018e-16	0.00340594	-5.4083	7.66055e-17	0.00804005	-3.77207	0.087686	0.0300745	-2.00349	1	0.00992795	-3.71948	0.000776318	0.0413076	-1.76369	0.558194	5.49708	6.16106	5.32922e-34	0.207859	0.577064	0.697656	0.267145	0.991563	0.149614	0	-4.82493	0.816154	0.0408856	-1.71211	1	0.129599	-0.0833175	1	1.64278	3.65716	0.00197814	0.00855566	-3.08161	1
ENSMMUG00000000777	DST	0.135781	1.52083	0.00379773	0.0732607	0.567826	0.143948	0.0401039	-0.440613	0.460239	0.0403847	-0.435856	0.420293	0.0750405	0.559228	0.592818	0.252626	2.33686	0.142195	0.035457	-0.554238	0.786188	0.0732271	0.516067	0.830701	0.134212	1.4139	0.488021	0.0159891	-1.57504	0.628941	0.0058075	-3.01141	0.00399235	0.14858	1.55926	0.602103	0.1908	1.94216	0.0868845	0.0117817	-1.61083	1	0	-2.73995	1	0.025667	-0.654095	1
ENSMMUG00000018878	TCEA2	0.0315011	1.93543	0.00379773	0.0018547	-2.29211	0.0021652	0.00105537	-2.83293	0.000620604	0.000486563	-3.56307	2.76896e-05	0.0134001	0.701247	0.756003	0.0541341	2.66197	0.326801	0.00567312	-0.522164	0.933847	0.00563285	-0.432403	1	0.00559215	0.152381	1	0.0114208	0.464697	1	0.011615	0.373645	0.878134	0.0409875	2.26644	0.463534	0.0340714	1.98109	0.423866	0.0117817	0.822876	1	0.0242775	1.70751	1	0.0171113	1.36271	0.804402
ENSMMUG00000001414	KCMF1	0.140126	1.49082	0.00380948	0.0278205	-1.1015	0.0183108	0.0226904	-1.38845	0.00374086	0.01557	-1.95898	2.46468e-05	0.104521	0.970434	0.287758	0.0842086	0.692119	1	0.109208	1.05578	0.0606439	0.0732271	0.442066	0.895453	0.100659	0.934559	0.924079	0.084514	0.656189	0.669626	0.060398	0.146514	0.961041	0.0768516	0.553992	0.87587	0.0715498	0.428307	1	0.0942537	0.846045	1	0.0647399	0.373746	1	0.0684453	0.454042	0.819871
ENSMMUG00000013054	FKBP10	0	-4.12901	0.00381284	0	-5.49219	2.25214e-09	0.000527683	-4.27034	3.55433e-07	0.000486563	-4.40553	4.21696e-08	0	-2.77207	0.255023	0	-1.58983	1	0.00283656	-2.12619	0.0894671	0.0112657	-0.45953	1	0	-1.69562	1	0.0159891	0.0306012	1	0.020907	0.324791	0.861198	0.0358641	1.21636	0.83283	0.136285	3.17877	5.87751e-05	0.0589086	1.89573	1	0.03237	1.18368	1	0.25667	4.05012	0.000110602
ENSMMUG00000020370	SOX5	0.0141212	2.45833	0.00384215	0.0037094	0.279374	0.942812	0.00263842	-0.186567	1	0.00243281	-0.321758	0.910844	0.0187601	2.7964	0.0269359	0.0060149	1.79422	1	0.00992795	1.84622	0.0674337	0.00375524	0.697721	1	0	0.659865	1	0.00228416	0.37543	1	0.0011615	-0.64218	0.938776	0	0.532618	1	0	-0.0633047	1	0	0.735413	1	0	1.19495	1	0	1.27525	1
ENSMMUG00000012020	NCOA3	0.926567	1.39293	0.00386005	0.201699	-1.05942	0.0117659	0.116618	-1.8743	2.01844e-05	0.0846619	-2.36501	3.10358e-08	1.66161	2.22254	0.000334806	0.703744	0.872858	1	1.20128	1.78773	8.16065e-05	0.332338	-0.229079	1	0.397043	0.0425274	1	0.333487	-0.221392	1	0.317089	-0.307294	1	0.245925	-0.645813	1	0.436113	0.175333	1	0.347561	-0.148029	1	0.445087	0.210954	1	0.39356	0.0361878	0.86908
ENSMMUG00000062085	ENSMMUG00000062085	0.00108625	-4.83412	0.00390666	0.0018547	-4.87028	1.20845e-08	0.000527683	-5.98098	4.39463e-09	0.00243281	-4.52441	5.38081e-08	0.00804005	-2.47378	0.709358	0	-3.29664	1	0.0198559	-1.49826	0.477851	0.0131433	-1.99534	0.817055	0	-3.40242	1	0.0433991	-0.360959	1	0.104535	0.935823	0.322026	0.00512344	-2.52797	1	0.160135	1.54124	0.674812	0.111926	1.02759	1	0.169942	1.62811	1	0.71012	3.75315	0.0135836
ENSMMUG00000017600	CD3G	0.146643	-2.31199	0.00393386	0.0588868	-3.76378	1.40009e-16	0.0469638	-4.06104	3.27128e-16	0.0379519	-4.38587	1.88269e-19	0.294802	-1.25167	0.637288	0.108268	-2.62901	1	0.204232	-1.8115	0.037237	0.407443	-0.790905	0.980107	0.0279608	-4.39959	0.623154	1.93468	1.55461	0.0398927	1.5657	1.2861	0.018041	0.158827	-2.10812	0.912373	1.10732	0.686969	0.963854	1.47271	1.0976	1	1.65087	1.25843	1	2.78915	2.03009	0.318391
ENSMMUG00000009107	ALCAM	0.212904	1.45486	0.00394357	0.147449	0.961343	0.00456337	0.103954	0.316646	0.419122	0.054495	-0.737906	0.0922922	0.117921	0.490301	0.607862	0.0541341	-0.538061	1	0.0978613	0.207322	0.758187	0.174618	1.08361	0.302785	0.178949	1.10522	0.717324	0.0525357	-0.677682	1	0.013938	-2.59251	0.00655712	0.0204938	-1.77681	1	0.00681427	-3.11198	0.693651	0.0294543	-1.30984	1	0.016185	-1.85372	1	0.0171113	-1.77342	1
ENSMMUG00000063895	P2RY8	0.357375	1.42287	0.00396285	0.114064	-0.422058	0.440678	0.0575175	-1.47223	0.000967637	0.0437906	-1.89426	9.52149e-06	0.578884	2.08887	0.00152188	0.378939	1.40053	0.880707	0.465196	1.82446	8.51464e-05	0.155842	0.0960313	1	0.279608	0.958274	0.825814	0.214711	0.57303	0.680986	0.0824664	-0.860445	0.513118	0.0409875	-1.69984	1	0.0919927	-0.645571	1	0.129599	-0.134016	1	0.210405	0.559546	1	0.0598896	-1.1278	1
ENSMMUG00000013763	PBX3	0.0564848	1.71393	0.00399651	0.00231838	-3.04925	4.55394e-06	0.00158305	-3.42788	3.04345e-06	0.00340594	-2.54303	3.05646e-05	0.0294802	0.701247	0.599773	0.0421043	1.2782	1	0.0382935	1.05773	0.116896	0.0225314	0.293482	1	0.00559215	-0.857534	1	0.0182733	0.0343928	1	0.0429755	1.2496	0.0914489	0.0256172	0.620081	0.895124	0.0204428	0.251569	1	0.00589086	-0.781986	1	0.016185	0.267466	1	0.0342227	1.09468	0.786415
ENSMMUG00000028866	DNASE2	0.107538	1.54276	0.00400286	0.0431218	0.0734944	0.964488	0.0321887	-0.397059	0.539699	0.0218953	-1.00426	0.0294433	0.0884406	1.16837	0.208335	0.0300745	-0.220138	1	0.0794236	1.0222	0.0818054	0.0657166	0.727468	0.662245	0.0503294	0.420599	1	0.0342624	-0.199883	1	0.032522	-0.327695	1	0.0204938	-0.718581	1	0.0340714	-0.162669	1	0.00589086	-1.84483	1	0.016185	-0.797957	1	0.0941123	1.30382	0.780366
ENSMMUG00000060613	FAM222A	0.0108625	2.77337	0.00400703	0.00139103	-0.418482	0.86868	0.00105537	-0.663005	0.649007	0.000486563	-1.42755	0.162605	0.00804005	2.30164	0.262632	0.0060149	2.39368	1	0.00567312	1.72069	0.203891	0.00375524	1.31243	0.915098	0	1.24483	1	0	-0.0681769	1	0.002323	0.586638	1	0	1.11758	1	0	0.521658	1	0	1.32038	1	0	1.77992	1	0	1.86021	1
ENSMMUG00000006790	USP6NL	0.177058	1.4491	0.0041144	0.0987629	0.552667	0.131591	0.0627943	-0.217594	0.846133	0.0423309	-0.84854	0.0473692	0.166161	1.27167	0.127171	0.132328	0.943435	1	0.154592	1.19523	0.0230986	0.122045	0.81476	0.544691	0.190133	1.46017	0.395703	0.0296941	-1.20403	0.75769	0.030199	-1.25606	0.274896	0.0512344	-0.370324	1	0.0136285	-2.11198	0.958282	0.0589086	-0.167529	1	0.016185	-1.59342	1	0.0342227	-0.773424	1
ENSMMUG00000003149	CDC20	0.00651747	-3.63248	0.00411593	0.00463676	-4.33913	2.59946e-10	0.0031661	-4.77935	4.55059e-10	0	-7.72856	1.63025e-15	0.286762	1.78914	0.0526456	0	-3.90733	1	1.36722	5.82344	3.0622e-48	0.281643	1.7972	0.0506783	0.00559215	-3.01201	1	0.0753773	-0.20159	1	0.0011615	-5.34262	0.000229643	0	-4.14036	0.924799	0	-4.73628	0.772637	0.00589086	-2.93646	1	0	-3.47803	1	0	-3.39773	1
ENSMMUG00000064030	EOMES	0.00217249	-3.52176	0.00411593	0.00139103	-4.4671	4.4265e-10	0.00158305	-4.25078	1.39022e-08	0.00145969	-4.38597	1.11646e-09	0.00804005	-1.74698	0.566559	0.0060149	-1.57036	1	0.00567312	-2.37242	0.0502733	0.0262866	-0.337185	1	0	-2.67894	1	0.623576	5.19251	4.24778e-30	0.018584	-0.876646	0.636149	0.00512344	-1.80339	1	0.00340714	-2.39931	0.977683	0.129599	1.98303	1	0.016185	-0.553283	1	0.00855566	-1.06075	1
ENSMMUG00000007338	TXNIP	3.0013	1.42944	0.00411813	1.36182	0.170827	0.771434	1.00576	-0.331464	0.51234	0.878246	-0.554149	0.162394	1.44185	0.232192	0.799856	4.39088	1.8699	0.365746	0.807001	-0.634759	0.666496	1.31621	0.0984853	1	0.732572	-0.754208	1	1.02559	-0.272023	1	1.08019	-0.20085	1	0.712158	-0.795923	1	1.41737	0.205235	1	0.494832	-1.31744	1	2.07977	0.757882	1	1.27479	0.04705	0.853093
ENSMMUG00000020203	NSG1	0.00434498	-3.13011	0.00411813	0.000927351	-5.23467	3.73642e-13	0	-6.60772	2.20317e-13	0	-6.74291	1.11851e-14	0	-4.10391	0.0796659	0	-2.92168	1	0.00567312	-2.72336	0.0151084	0.0225314	-0.905247	1	0.00559215	-2.02526	1	0.139334	1.75431	0.042809	0.271791	3.15368	2.99954e-14	0.0153703	-1.1481	1	0.0170357	-1.15465	1	0.0765811	0.884277	1	0.121387	1.54095	1	0.025667	-0.405471	1
ENSMMUG00000064111	IL18	0.00325874	-3.13727	0.00411813	0.000463676	-5.50595	4.09895e-13	0.00105537	-4.70192	2.22025e-10	0.000973125	-4.83712	1.11409e-11	0	-3.78856	0.089777	0	-2.60632	1	0.0070914	-2.14005	0.0498482	0.0206538	-0.70159	1	0.0447372	0.479847	1	0.0593882	0.80263	0.587255	0.0476215	0.466215	0.635617	0.102469	1.60868	0.61743	0.286199	3.2241	3.33472e-06	0.0765811	1.20676	1	0	-2.17702	1	0.025667	-0.0884982	1
ENSMMUG00000013167	HMCES	0.0412773	-2.4496	0.00416321	0.0556411	-2.14161	1.17954e-06	0.0448531	-2.43411	2.99695e-07	0.0360056	-2.77181	1.70563e-09	1.72861	3.26311	3.6216e-10	0.0962385	-1.11832	1	1.99126	3.93864	3.78176e-28	0.131433	-0.742088	1	0.0391451	-2.31562	1	0.141618	-0.626401	1	0.130088	-0.778058	0.58833	0.14858	-0.526049	1	0.146507	-0.56308	1	0.0706903	-1.53738	1	0.0647399	-1.61015	1	0.248114	0.216583	0.826218
ENSMMUG00000023304	DNAJC25	0.655006	1.38827	0.0041717	0.28006	0.027893	1	0.178885	-0.694224	0.123014	0.144509	-1.0359	0.00933462	0.281402	0.0397763	1	0.421043	0.631081	1	0.198559	-0.4859	0.840333	0.358625	0.40029	0.871588	2.27041	3.17185	1.17256e-05	0.187301	-0.558052	1	0.247399	-0.160739	1	0.353518	0.377224	0.884477	0.258942	-0.0786527	1	0.153162	-0.809895	1	0.12948	-1.02136	1	0.385005	0.505453	0.786539
ENSMMUG00000002806	SLC9A3R2	0.0217249	2.14147	0.0041717	0.000927351	-2.35506	0.00729339	0	-3.75576	0.00061869	0.000486563	-2.87501	0.00120268	0	-1.25196	0.930353	0.0180447	1.97864	1	0	-2.20214	0.217625	0	-1.78033	0.788055	0	-0.175504	1	0.00685248	0.559854	1	0.044137	3.55916	5.44038e-10	0.0256172	2.36374	0.614375	0.0136285	1.48811	0.954809	0	-0.0999561	1	0.0242775	2.40795	1	0.00855566	1.45582	0.892683
ENSMMUG00000017874	ZBTB45	0.057571	1.6651	0.0041757	0.0120556	-0.843825	0.14465	0.0063322	-1.7521	0.00265581	0.00681188	-1.67103	0.00206032	0.0482403	1.32884	0.184968	0.060149	1.68319	0.925818	0.0510581	1.43296	0.0177965	0.0356747	0.879471	0.621733	0.0167765	0.0843627	1	0.0114208	-0.634156	1	0.0267145	0.436891	0.739914	0.0153703	-0.0428843	1	0.0136285	-0.312125	1	0.0294543	0.754396	1	0.0242775	0.619451	1	0.0342227	1.02643	0.786539
ENSMMUG00000022449	C3H7orf25	0.0445361	1.73663	0.00420115	0.00973719	-0.705294	0.272443	0.00422147	-1.86595	0.00301228	0.00632531	-1.33069	0.0178087	0.0348402	1.3083	0.229781	0.060149	2.12272	0.641867	0.0312021	1.13573	0.103143	0.0131433	-0.0669477	1	0.00559215	-0.5006	1	0.0182733	0.401308	0.957701	0.027876	0.966052	0.286837	0.0102469	-0.0365427	1	0.0272571	0.991143	0.965945	0.0117817	0.166253	1	0.016185	0.625793	1	0	-0.891528	1
ENSMMUG00000011426	TIMP1	0.101021	-2.64339	0.00420115	0.0352393	-4.29718	2.95889e-16	0.0184689	-5.18444	4.67416e-18	0.0107044	-5.96812	6.09957e-23	0.0241202	-4.53288	0.0277495	0.246611	-1.27503	1	0.112044	-2.4716	0.0132356	0.112657	-2.4441	0.241187	19.5222	5.7133	4.91875e-28	0.127913	-2.25078	0.425508	1.39148	1.32692	0.0303123	2.73079	2.2432	0.0835786	1.67631	1.52493	0.349242	0.636213	0.0816152	1	0.404625	-0.564139	1	1.30902	1.1275	0.780366
ENSMMUG00000016550	PLEKHA5	0.00977621	-2.91616	0.00420115	0.00927351	-3.1948	4.11226e-09	0.00844293	-3.2885	1.85895e-08	0.00535219	-3.93262	2.5683e-11	0.00804005	-2.88882	0.204364	0.0481192	-0.530274	1	0.0226925	-1.73488	0.111731	0.024409	-1.59703	0.625171	0.0391451	-0.807261	1	0.0433991	-0.782907	1	0.0813049	0.0947853	0.999072	1.00419	3.95211	3.99141e-08	0.245314	1.74502	0.218287	0.0647994	-0.141625	1	0.016185	-1.69359	1	2.13036	5.1223	2.24345e-12
ENSMMUG00000058774	MZB1	1.43384	-2.14989	0.00420637	19.3928	2.36902	2.05521e-17	11.4386	1.12206	0.000555401	8.05407	0.491643	0.152226	0.710205	-3.12239	0.0797242	0.366909	-4.04456	1	0.619788	-3.35026	0.000179645	10.6217	0.850723	0.554286	0.0782901	-6.19841	0.289846	0.637281	-3.28471	0.0595287	0.181194	-5.13898	4.96322e-09	0.0512344	-6.77318	0.295738	0.0408856	-7.12806	0.00685052	0.247416	-4.60303	1	0.0566474	-6.57032	1	0.136891	-5.40242	0.840953
ENSMMUG00000048526	CLIP2	0.0369323	1.83836	0.00421604	0.00556411	-1.15616	0.0740838	0.00474915	-1.34389	0.0407013	0.00632531	-0.959508	0.117598	0.00536004	-0.634935	1	0.0180447	0.970468	1	0.00567312	-0.831848	0.701524	0.00751047	-0.410035	1	0.072698	2.75594	0.0305301	0.00685248	-0.44832	1	0.037168	1.83662	0.00602203	0.0409875	1.9487	0.651715	0.0238499	1.17449	0.947369	0.00589086	-0.0759773	1	0.016185	0.976608	1	0.0342227	1.81017	0.780366
ENSMMUG00000010078	SLC2A13	0.0206387	2.09155	0.00425008	0.00324573	-0.821838	0.313187	0.0031661	-0.815652	0.29601	0.00145969	-1.80942	0.0183761	0.0187601	1.89828	0.148503	0.0180447	2.01181	1	0.0212742	2.0962	0.0043414	0.00751047	0.640005	1	0.00559215	0.872859	1	0.00456832	0.161305	1	0.00929199	0.831751	0.596048	0.00512344	0.745612	1	0	-0.866613	1	0.00589086	0.948407	1	0	0.391646	1	0	0.471942	1
ENSMMUG00000005101	FNDC4	0.0119487	2.62588	0.00426265	0.000927351	-1.12725	0.282568	0.00105537	-0.910933	0.410354	0.000486563	-1.66856	0.0918776	0	-0.0660923	1	0.0060149	2.15267	1	0.00141828	0.0202531	1	0	-0.59446	1	0	1.01036	1	0.00228416	0.733884	1	0.013938	2.89476	0.000995832	0	0.883115	1	0.00340714	1.32372	1	0	1.08591	1	0.00809249	2.58198	1	0	1.62575	1
ENSMMUG00000006380	E2F5	0.0108625	2.8989	0.00429293	0.00231838	0.365789	1	0.00105537	-0.569896	0.657224	0.000973125	-0.705087	0.646295	0.00536004	1.93391	0.494342	0.0120298	3.11614	0.984741	0.00141828	0.351459	1	0.00187762	0.773272	1	0	1.33229	1	0	0.0192859	1	0.0034845	1.14369	0.639406	0.00512344	2.25085	0.87587	0.00340714	1.65492	1	0	1.40784	1	0	1.86738	1	0	1.94768	1
ENSMMUG00000055148	GGH	0.00108625	-3.4977	0.00429846	0.000927351	-4.27164	4.30637e-09	0	-5.64885	1.00312e-09	0.000486563	-4.77976	1.08571e-09	0	-3.14504	0.195758	0.0060149	-0.958532	1	0.00141828	-3.09095	0.0134131	0.0206538	-0.0407161	1	0	-2.06859	1	0.0296941	0.482345	0.854008	0.150995	3.33466	2.13323e-15	0.046111	1.16503	0.83283	0.0408856	0.960832	0.963854	0.041236	1.03715	1	0.0566474	1.49669	1	0.00855566	-0.448929	1
ENSMMUG00000030250	NEK8	0.0586572	1.69158	0.00432927	0.0106645	-1.03414	0.0743111	0.00791525	-1.44272	0.0128051	0.00486563	-2.1429	0.000226254	0.0777205	2.03861	0.0182866	0.0962385	2.33571	0.337567	0.0382935	0.978584	0.155245	0.0112657	-0.703582	1	0.00559215	-0.929805	1	0.0205574	0.117212	1	0.0220685	0.148678	1	0.0409875	1.14615	0.83283	0.0238499	0.375501	1	0.0117817	-0.264587	1	0.03237	0.94138	1	0.00855566	-0.314419	1
ENSMMUG00000001152	NUF2	0.00543123	-2.94868	0.00438863	0.00231838	-4.31187	8.32216e-12	0.000527683	-5.68884	6.96989e-13	0	-6.8261	1.65638e-15	0.0938006	1.05725	0.267854	0	-3.00487	1	0.652408	5.27164	2.3358e-50	0.28352	2.88528	5.96803e-08	0.0167765	-1.10442	1	0.0114208	-1.82829	0.553025	0.006969	-2.62142	0.0174994	0	-3.2379	0.841702	0.00340714	-2.83175	0.877058	0	-3.0351	1	0	-2.57556	1	0	-2.49527	1
ENSMMUG00000000795	BEND6	0.0152074	2.34636	0.00438875	0.0037094	0.0617827	1	0.0031661	-0.141052	1	0.00437906	0.324059	0.807373	0.00268002	0.422946	1	0.0120298	2.21568	1	0	-1.55233	0.451855	0	-1.13051	0.915625	0.0167765	2.55093	0.515815	0	-0.838695	0.945241	0	-1.85631	0.42003	0.0153703	2.42368	0.758334	0.0102214	1.82776	0.937628	0	0.549858	1	0	1.0094	1	0	1.08969	1
ENSMMUG00000000098	HHIPL1	0.00977621	2.8989	0.00438875	0.0018547	0.213786	1	0.00158305	0.0515927	1	0.000486563	-1.19051	0.293692	0	0.397855	1	0	1.58009	1	0	-0.552326	0.935482	0	-0.130513	1	0.0559215	5.54379	2.74847e-07	0	0.161305	1	0	-0.856305	0.813443	0	1.34706	1	0	0.75114	1	0	1.54986	1	0	2.0094	1	0	2.08969	1
ENSMMUG00000019006	LATS2	0.0282424	1.8856	0.00438875	0.0106645	0.313321	0.676214	0.0031661	-1.45184	0.0351292	0.00194625	-2.09465	0.0022218	0.00804005	0.211442	1	0	-0.638743	1	0.0070914	-0.13175	1	0.00563285	-0.316926	1	0.00559215	0.266201	1	0.00456832	-0.451034	1	0.018584	1.19432	0.203248	0.0307407	2.00117	0.67706	0.00681427	0.138801	1	0	-0.668977	1	0	-0.209437	1	0.00855566	0.881586	1
ENSMMUG00000052879	PCGF2	0.00977621	2.8989	0.00438875	0.00278205	0.819507	0.511672	0.00158305	0.0515927	1	0.000486563	-1.19051	0.293692	0	0.397855	1	0.0120298	3.26815	0.925818	0	-0.552326	0.935482	0	-0.130513	1	0	1.47431	1	0.00456832	1.84936	0.693833	0.0011615	0.194321	1	0	1.34706	1	0	0.75114	1	0	1.54986	1	0	2.0094	1	0.00855566	3.14032	0.780366
ENSMMUG00000011661	ITGA8	0.00760372	-2.71028	0.00442546	0.109891	1.32462	5.47463e-05	0.0844293	0.788329	0.0246853	0.0686053	0.428966	0.234989	0.158121	1.65295	0.0339875	0.0060149	-2.18215	1	0.198559	2.10536	5.38437e-06	0.0600838	0.20962	1	0.00559215	-2.28793	1	0.00228416	-3.60093	0.0838134	0	-5.62038	5.80744e-06	0	-3.41701	0.83283	0	-4.01293	0.426584	0.0117817	-1.62558	1	0	-2.75467	1	0.00855566	-1.67254	1
ENSMMUG00000011410	NR4A3	0.48012	1.40408	0.00449832	0.0111282	-4.32971	2.29106e-17	0.00791525	-4.7617	5.66622e-17	0.0116775	-4.24858	2.6928e-16	0.0268002	-2.80093	0.132316	0.198492	0.0207169	1	0.0312021	-2.68105	0.00338959	0.0563285	-1.82464	0.390965	1.21909	2.69716	0.00121283	0.379171	0.965758	0.398899	0.748005	2.17055	2.97154e-07	0.399628	1.02652	0.807817	0.466778	1.2654	0.552044	0.41236	1.07125	1	0.22659	0.218061	1	0.136891	-0.478096	1
ENSMMUG00000009001	TMEM131L	0.456223	1.39137	0.00454348	0.0347757	-2.63579	3.32909e-09	0.0263842	-3.00808	7.15609e-10	0.0180028	-3.57454	1.89117e-13	0.879046	2.33817	0.000136769	0.348864	0.892356	1	0.921882	2.57268	3.08926e-10	0.163353	-0.226199	1	0.150988	-0.304852	1	0.214711	0.179751	0.971408	0.164933	-0.222157	1	0.17932	-0.0653819	1	0.132878	-0.507223	1	0.200289	0.0962524	1	0.250867	0.424954	1	0.128335	-0.50302	1
ENSMMUG00000022766	CDCA7L	0.237888	1.44066	0.00456656	0.018547	-2.54553	6.5963e-08	0.0105537	-3.31508	6.47477e-10	0.0121641	-3.13702	3.66834e-10	0.932646	3.6261	4.78257e-13	0.312775	1.73973	0.592255	0.812674	3.73078	3.77862e-24	0.129556	0.448421	0.861709	0.0223686	-1.82152	1	0.00685248	-3.45746	0.0777289	0.0243915	-1.9973	0.044756	0	-4.27474	0.779289	0	-4.87066	0.206031	0	-4.07194	1	0.0485549	-0.798972	1	0.0171113	-1.94512	1
ENSMMUG00000052929	ENSMMUG00000052929	7.00737	-2.70534	0.00461572	92.2	1.40527	0.00019687	94.4521	1.40551	0.00023129	114.676	1.85917	1.25736e-07	1.57853	-4.81277	0.0621035	1.63004	-4.74837	1	1.2339	-5.20035	2.90138e-05	20.2295	-1.12693	0.766351	0.173357	-7.94216	0.884967	0.443127	-6.64746	0.00408492	0.190486	-7.90615	2.49774e-10	0.210061	-7.67707	0.792555	0.228278	-7.57778	0.123501	0.20618	-7.69668	1	0.364162	-6.88348	1	0.290893	-7.19748	1
ENSMMUG00000016508	C15H9orf72	0.147729	1.4832	0.00464431	0.0125192	-2.37118	1.75276e-06	0.011609	-2.44721	3.66564e-06	0.007785	-3.02871	9.31059e-09	0.0536004	-0.078065	1	0.120298	1.10417	1	0.0723322	0.33367	0.618909	0.0187762	-1.55625	0.586126	0.0782901	0.502779	1	0.0936506	0.721605	0.613076	0.148672	1.48347	0.00638771	0.0512344	-0.0786765	1	0.126064	1.16008	0.772637	0.100145	0.846444	1	0.169942	1.6023	1	0.0342227	-0.483613	1
ENSMMUG00000003360	CENPM	0.542036	1.41296	0.00465033	0.0579594	-2.11955	1.65087e-06	0.0184689	-3.75091	9.21243e-13	0.0291938	-3.1142	5.46203e-11	0.581564	1.4339	0.0674668	0.475177	1.10671	1	2.32598	4.28905	1.96318e-34	0.948197	2.26183	4.62467e-05	0.0335529	-2.54598	1	0.0411149	-2.41315	0.298915	0.011615	-4.22276	5.75056e-06	0.00512344	-4.48277	0.749911	0.0238499	-3.07607	0.695807	0	-5.28041	1	0	-4.82087	1	0.025667	-2.73926	1
ENSMMUG00000017382	BLVRA	0.0119487	-2.61811	0.00467642	0.0125192	-2.73775	2.65399e-08	0.0131921	-2.63101	4.05189e-07	0.00681188	-3.5743	3.19882e-11	0.0187601	-1.85138	0.404407	0.0120298	-2.09071	1	0.0510581	-0.55367	0.795561	0.0281643	-1.36925	0.65554	0.218094	1.58948	0.297061	0.0296941	-1.27271	0.740454	0.307797	2.33415	5.56454e-08	1.0708	4.10391	2.26118e-10	0.0647356	-0.160387	1	0.123708	0.778482	1	0.113295	0.676237	1	0.119779	0.756534	0.780366
ENSMMUG00000004263	RPS6KL1	0.00868996	3.06883	0.00473023	0	-2.04925	0.121227	0	-1.83293	0.213101	0.000486563	-0.906721	0.536424	0.00268002	1.73227	0.798868	0.0060149	2.91451	1	0	-0.279307	0.920759	0.00375524	1.853	0.758391	0	1.74733	1	0.00228416	1.49572	0.951054	0.0011615	0.478114	1	0	1.62008	1	0.00681427	2.73465	0.876823	0	1.82288	1	0	2.28242	1	0	2.36271	1
ENSMMUG00000003332	ZKSCAN8	0.0608297	1.62327	0.00484407	0.0106645	-1.15079	0.0360211	0.010026	-1.21606	0.0285229	0.00681188	-1.78915	0.000835695	0.0402003	0.947497	0.42333	0.060149	1.56659	0.984741	0.035457	0.744	0.285355	0.0150209	-0.442457	1	0.0167765	-0.0296536	1	0.0365466	0.802968	0.664249	0.0290375	0.440021	0.692731	0.0307407	0.66367	0.874008	0.0272571	0.439196	1	0.041236	1.06354	1	0.0485549	1.32601	1	0.0171113	0.166316	1
ENSMMUG00000063215	TRAV29DV5	0	-4.85264	0.00490385	0	-6.21583	2.16736e-09	0.000527683	-4.99616	2.71902e-07	0	-6.1347	3.66158e-09	0.0107201	-1.16033	1	0	-2.31347	1	0	-4.44589	0.0125746	0	-4.02408	0.266708	0	-2.41925	1	0.0456832	0.728609	0.698123	0.065044	1.28382	0.137921	0	-2.5465	1	0.0647356	1.24455	0.881315	0.123708	2.18779	1	0.186127	2.77992	0.817457	0.0855566	1.68943	0.780366
ENSMMUG00000003726	PTPN13	0	-4.10672	0.00490894	0	-5.46991	3.45617e-09	0.000527683	-4.24797	5.01439e-07	0.000486563	-4.38316	6.06003e-08	0	-2.74979	0.295614	0	-1.56755	1	0.00283656	-2.10374	0.10698	0.00375524	-1.68192	0.671472	0	-1.67333	1	0.00456832	-1.39011	0.810943	0.0127765	-0.355876	1	0.0614813	1.96885	0.506752	0.0272571	0.819044	0.984332	0	-1.59779	1	0	-1.13825	1	0.0171113	0.538284	0.932292
ENSMMUG00000016388	FRRS1	0.0238974	1.96303	0.00493905	0.00695513	-0.0341418	1	0.00474915	-0.584251	0.452993	0.0038925	-0.885659	0.189104	0	-1.52552	0.632976	0	-0.343287	1	0.00141828	-1.46253	0.369154	0.0150209	1.22497	0.553178	0.0223686	1.9263	0.681139	0.00228416	-0.748898	1	0.0220685	1.81581	0.0180347	0.00512344	0.436859	1	0.00681427	0.439196	1	0	-0.373521	1	0	0.0860192	1	0	0.166316	1
ENSMMUG00000017527	STAT6	0.232456	1.42189	0.00493905	0.0176197	-2.602	3.20513e-08	0.0153028	-2.77362	4.77698e-08	0.00827156	-3.65825	2.84421e-12	0.426123	2.28775	0.000363416	0.252626	1.44543	0.870749	0.280819	1.69792	0.000451872	0.0450628	-1.06643	0.826313	0.240462	1.37387	0.452164	0.169028	0.863321	0.497923	0.0975659	0.0371141	1	0.122963	0.411147	0.884477	0.0817713	-0.184775	1	0.123708	0.426401	1	0.186127	1.01355	1	0.128335	0.500592	0.798021
ENSMMUG00000039522	F2R	0.00434498	-3.00558	0.00498948	0.00139103	-4.6931	4.28575e-12	0.00158305	-4.47679	2.44192e-10	0.00194625	-4.28764	6.82545e-11	0	-3.98018	0.0796659	0	-2.79794	1	0.00141828	-3.92796	0.00135687	0.0262866	-0.567765	1	0	-2.90372	1	0.14847	1.99222	0.0102273	0.0058075	-2.63736	0.019588	0.14858	1.94703	0.325406	0.105621	1.44925	0.507264	0.0589086	0.655382	1	0	-2.36864	1	0.0171113	-0.698583	1
ENSMMUG00000010476	SOWAHD	0.00868996	3.26147	0.00498948	0.00139103	0.287786	1	0	-1.7074	0.217736	0.000486563	-0.775476	0.543348	0	0.796404	1	0.0180447	4.19015	0.346281	0.00141828	0.913338	0.883514	0	0.268037	1	0.00559215	2.93997	1	0.00456832	2.28232	0.593032	0	-0.457756	1	0	1.74561	1	0	1.14969	1	0	1.94841	1	0	2.40795	1	0	2.48824	1
ENSMMUG00000011516	ARL4C	0.00868996	-2.72397	0.00498948	0.00463676	-3.79439	1.41534e-11	0.00263842	-4.46067	5.43568e-12	0.00145969	-5.18406	8.55178e-15	0	-4.54991	0.0333409	0.0060149	-2.36606	1	0.0070914	-2.90704	0.00483252	0.0187762	-1.60263	0.572877	0.128619	1.14907	0.724588	0.189585	1.74627	0.0309482	0.271791	2.50969	4.0228e-09	0.0666047	0.227763	0.992545	0.0851784	0.544689	0.98549	0.082472	0.531731	1	0.169942	1.55532	1	0.025667	-0.853225	1
ENSMMUG00000004851	FGD4	0.0271561	1.88509	0.00499377	0.0115919	0.521908	0.427305	0.0131921	0.738227	0.174534	0.00486563	-0.830618	0.213338	0.00804005	0.267151	1	0.0240596	1.78272	1	0.00141828	-1.70557	0.224573	0.00751047	0.0721164	1	0.0111843	0.917253	1	0.00456832	-0.395752	1	0.0313605	2.12253	0.00106192	0	-0.817325	1	0	-1.41325	1	0	-0.614529	1	0	-0.154989	1	0	-0.0746924	1
ENSMMUG00000016904	CD101	0.00108625	-3.58088	0.00509917	0.00278205	-3.11636	1.41734e-06	0.0031661	-2.90004	1.43142e-05	0.00194625	-3.52884	1.66612e-07	0	-3.22798	0.21103	0	-2.04574	1	0.00283656	-2.58512	0.0397783	0.0206538	-0.126361	1	0.0503294	1.20714	0.880894	0.070809	1.66614	0.108215	0.030199	0.381524	0.77515	0.0307407	0.552967	0.894429	0.0170357	-0.269441	1	0.082472	1.88846	1	0	-1.61644	1	0	-1.53614	1
ENSMMUG00000005905	PLCG1	0.00868996	-2.68439	0.0051048	0.0333846	-0.916513	0.0545909	0.020052	-1.66474	0.000656818	0.0175163	-1.87934	4.8881e-05	0.0402003	-0.485631	1	0.0180447	-1.32348	1	0.0397118	-0.555753	0.780441	0.0450628	-0.354894	1	0	-3.43424	1	0.150755	1.43253	0.133171	0.0987274	0.809555	0.273071	0.0717282	0.368782	0.917371	0.0817713	0.526759	0.987918	0.117817	1.06714	1	0.113295	1.03112	1	0.111224	1.0102	0.780366
ENSMMUG00000010596	PFKFB3	0.349771	1.39666	0.00518202	0.0227201	-2.85866	7.00929e-10	0.0184689	-3.12585	6.37846e-10	0.0141103	-3.52816	1.31587e-12	0.104521	-0.467313	1	0.324805	1.18463	0.993282	0.0751688	-0.974944	0.363518	0.0600838	-1.27799	0.691426	0.369082	1.37186	0.42615	0.0867981	-0.741072	1	0.157964	0.122428	0.960262	0.599443	2.09687	0.106372	0.201021	0.484655	0.98549	0.48305	1.76746	1	0.0485549	-1.3927	1	0.077001	-0.795813	1
ENSMMUG00000021929	KIF2C	0.00108625	-3.42753	0.005196	0.000927351	-4.20125	5.25353e-09	0.00105537	-3.98493	8.78648e-08	0.000973125	-4.12012	8.49609e-09	0.00268002	-2.07059	0.39745	0	-1.89284	1	0.295002	5.18012	9.32211e-44	0.15772	3.24204	6.32452e-10	0	-1.99863	1	0.0159891	-0.279922	1	0.004646	-1.98928	0.111914	0.0102469	-0.531922	1	0	-2.7218	0.914223	0	-1.92308	1	0	-1.46354	1	0	-1.38324	1
ENSMMUG00000011584	CHD7	0.178144	1.44186	0.00521247	0.0709424	-0.0382775	1	0.0485469	-0.642499	0.1995	0.0301669	-1.38316	0.00152537	0.101841	0.530011	0.593327	0.186462	1.41709	0.909112	0.146083	1.08872	0.0454674	0.0769823	0.112758	1	0.0167765	-1.72705	1	0.0114208	-2.45239	0.313791	0.105696	0.590073	0.445033	0.0819751	0.250847	0.955598	0.0885855	0.336102	1	0.0471269	-0.474805	1	0.0890174	0.403855	1	0.00855566	-2.11437	1
ENSMMUG00000007935	FAM118B	0.144471	1.44339	0.00523615	0.0588868	0.00238412	1	0.0337717	-0.876651	0.062982	0.0223819	-1.51156	0.000587675	0.0964807	0.764849	0.41675	0.0360894	-0.506116	1	0.0836785	0.55255	0.366901	0.0957585	0.753716	0.602697	0.0391451	-0.417579	1	0.057104	0.000336809	1	0.0720129	0.32432	0.740891	0.0409875	-0.373225	1	0.0579213	0.0460303	1	0.041236	-0.342031	1	0.0485549	-0.0768102	1	0.145446	1.38459	0.780366
ENSMMUG00000011593	RGCC	0.964586	-2.22969	0.00526469	0.466458	-3.41033	1.9169e-15	0.290226	-4.0745	7.76114e-17	0.308967	-4.00076	7.7835e-18	0.806685	-2.44394	0.170217	0.445103	-3.27649	1	1.31758	-1.75693	0.0212775	1.29556	-1.7692	0.378948	1.11284	-1.96437	1	12.122	1.57493	0.0562269	6.18498	0.562655	0.48716	9.93948	1.22761	0.807817	10.2998	1.29713	0.644599	9.985	1.22997	1	8.24625	0.940147	1	11.1053	1.37578	0.780366
ENSMMUG00000021197	TBC1D4	0.00325874	-3.12624	0.00526958	0.00139103	-4.48943	5.59728e-11	0	-6.28139	4.30167e-12	0.00145969	-4.4083	1.36813e-10	0.0160801	-0.953618	0.934529	0	-2.59535	1	0.0198559	-0.781808	0.613088	0.0150209	-1.11383	0.879641	0.374674	3.5837	3.81263e-06	0.00228416	-3.01138	0.272944	0.0058075	-2.43295	0.0399538	0.17932	2.44128	0.0626933	0.0476999	0.521658	1	0.041236	0.393818	1	0.016185	-0.575565	1	0.282337	3.09556	0.0259625
ENSMMUG00000011178	CERS4	0.0673472	1.5724	0.00527869	0.0162286	-0.716426	0.202405	0.0137198	-0.952512	0.0736431	0.0111909	-1.26987	0.0108266	0.155441	2.81655	1.41865e-05	0.0721788	1.62281	0.909112	0.0723322	1.65295	0.00299392	0.0150209	-0.633988	1	0.0111843	-0.637336	1	0	-3.54296	0.198178	0.0476215	0.997388	0.198169	0.0307407	0.473239	0.962622	0.0238499	0.0738452	1	0	-2.1544	1	0	-1.69486	1	0.051334	1.21587	0.780366
ENSMMUG00000017108	MTPN	1.27417	1.38897	0.00534219	0.184543	-1.68939	4.10398e-05	0.125589	-2.24305	4.46868e-07	0.110936	-2.4418	8.66599e-09	1.43381	1.48331	0.0440629	1.05261	0.989675	1	1.25518	1.32884	0.00583678	0.429974	-0.324698	1	1.16876	1.1451	0.58893	0.666975	0.328346	0.84443	0.70503	0.425241	0.567996	0.707035	0.409225	0.871148	0.548549	0.0385153	1	0.836502	0.653699	1	0.517919	-0.0387716	1	0.573229	0.107175	0.843479
ENSMMUG00000018460	NCF2	0.061916	1.61222	0.00534571	0.0227201	-0.0053053	1	0.0163582	-0.519431	0.410601	0.00924469	-1.38766	0.00691959	0.0509203	1.25133	0.225334	0.0842086	1.99624	0.614314	0.0510581	1.26718	0.0414089	0.0337971	0.644479	0.808424	0.173357	3.06083	0.000813889	0.0274099	0.362174	0.950412	0.0011615	-3.40347	0.00906851	0	-2.20435	0.933085	0.0102214	-0.787484	1	0	-2.00155	1	0.00809249	-0.537763	1	0.025667	0.551071	0.874017
ENSMMUG00000059779	ENSMMUG00000059779	0.0304149	2.00199	0.00534571	0.00278205	-1.6793	0.0308628	0.000527683	-3.32478	0.000418631	0.00145969	-2.43844	0.00172158	0.00268002	-0.82098	1	0.0240596	1.71561	1	0.0070914	-0.142805	1	0.00375524	-0.753659	1	0.0391451	2.32106	0.296634	0.00228416	-1.05753	1	0.0383295	2.40264	0.000337191	0.00512344	0.128228	1	0	-1.47834	1	0.0117817	0.926712	1	0	-0.220084	1	0.0427783	2.49921	0.649869
ENSMMUG00000013737	CA10	0.00108625	-3.58492	0.00534571	0.000463676	-4.9481	8.05478e-10	0	-5.73581	1.4583e-09	0.000973125	-4.27798	1.02132e-08	0	-3.232	0.213989	0	-2.04977	1	0.00141828	-3.17816	0.0148762	0.00938809	-1.15517	0.903048	0	-2.15555	1	0.0274099	0.280934	0.975099	0.002323	-2.89314	0.0287899	0.199814	3.20504	0.00126197	0.0715498	1.66767	0.438248	0.0235634	0.258091	1	0	-1.62046	1	0.0171113	0.0528576	1
ENSMMUG00000014384	APP	0.198783	1.43378	0.00535837	0.0231838	-1.95802	2.49095e-05	0.0189966	-2.22215	7.79924e-06	0.0170297	-2.39811	3.74518e-07	0.281402	1.88836	0.00906583	0.29473	1.91451	0.441761	0.177285	1.21416	0.0219482	0.063839	-0.329363	1	0.268423	1.77833	0.177601	0.10964	0.465324	0.789433	0.0882739	0.13532	0.961041	0.0819751	0.0842717	1	0.0476999	-0.69466	1	0.0530177	-0.486979	1	0.12948	0.746607	1	0.154002	0.98981	0.780366
ENSMMUG00000021182	SSBP4	0.00325874	-3.02591	0.0053731	0.00324573	-3.37718	1.37717e-08	0.00105537	-4.59078	4.35152e-10	0.000973125	-4.72597	2.64827e-11	0	-3.67785	0.107491	0.0060149	-1.49266	1	0.0127645	-1.27931	0.24591	0.0150209	-1.0125	0.904616	0.0391451	0.419401	1	0.0616723	0.974892	0.49197	0.0499445	0.660208	0.445625	0.169074	2.45962	0.0488163	0.115843	1.90868	0.13419	0.082472	1.42295	1	0.0404625	0.533478	1	0.0342227	0.347763	0.887696
ENSMMUG00000002357	CEMIP2	0.0293286	-2.41398	0.00539125	0.00695513	-4.59228	1.25428e-17	0.00527683	-4.91975	1.2778e-16	0.00486563	-5.05494	1.51841e-18	0.0160801	-3.07059	0.102156	0.30676	1.03391	1	0.0156011	-3.23995	0.000733816	0.0976361	-0.648555	1	0.15658	0.0706816	1	0.51622	1.8607	0.00885834	0.653924	2.41842	4.15041e-09	0.14858	-0.00700723	1	0.231685	0.624228	0.977683	0.194398	0.378957	1	0.485549	1.69943	1	0.265226	0.830032	0.780366
ENSMMUG00000051322	SSTR2	0.00868996	4.26147	0.00539125	0	-1.37118	0.74206	0	-1.15486	0.686971	0	-1.29005	0.682045	0	1.34895	1	0	2.53118	1	0.00141828	1.4983	0.671971	0	0.820578	1	0	2.4254	1	0	1.1124	1	0.0058075	3.26471	0.0931412	0	2.29815	1	0	1.70223	1	0	2.50095	1	0	2.96049	1	0	3.04078	1
ENSMMUG00000062585	PARD6A	0.0673472	1.58616	0.0053973	0.0166923	-0.659974	0.25021	0.00897062	-1.56186	0.00479082	0.0107044	-1.32312	0.00869965	0.0187601	-0.267726	1	0.0962385	2.0377	0.534156	0.025529	0.0738025	1	0.0319195	0.413577	0.983517	0	-2.21846	1	0.0479674	1.01111	0.497888	0.0731744	1.71627	0.00247717	0.0102469	-0.753026	1	0.0170357	-0.337298	1	0.0176726	-0.13132	1	0.0242775	0.32822	1	0.0171113	-0.010394	1
ENSMMUG00000019484	TEX9	0.053226	1.60612	0.00540151	0.0236475	0.311341	0.592485	0.0105537	-0.953682	0.0901804	0.00973125	-1.08887	0.0350124	0.144721	3.1303	4.80221e-07	0.0060149	-0.756684	1	0.116299	2.95277	1.33833e-10	0.0281643	0.603347	0.881283	0	-1.86738	1	0	-3.18039	0.261104	0	-4.198	0.0029452	0	-1.99463	0.96773	0	-2.59055	0.921867	0	-1.79183	1	0	-1.33229	1	0	-1.252	1
ENSMMUG00000012705	UHRF1	0.00434498	-2.89811	0.00545029	0.000463676	-5.59099	7.49032e-14	0.00158305	-4.3695	2.7481e-10	0.00243281	-3.91454	2.77845e-10	0.0670005	0.89288	0.367498	0.0060149	-1.68863	1	0.431157	4.55832	4.03793e-36	0.24409	3.0127	4.05458e-09	0.00559215	-1.79441	1	0.0114208	-1.5121	0.666643	0.0220685	-0.755881	0.656832	0.0204938	-0.59197	1	0.0102214	-1.51241	1	0.00589086	-1.71887	1	0	-2.2619	1	0.00855566	-1.17903	1
ENSMMUG00000006701	GSAP	0.061916	1.62245	0.00549104	0.0129829	-0.88243	0.112788	0.0094983	-1.32197	0.016729	0.00632531	-1.9201	0.0004227	0.0321602	0.607547	0.665284	0.0962385	2.19462	0.418434	0.0269473	0.310171	0.742338	0.0319195	0.570964	0.856375	0.240462	3.58715	7.89689e-06	0.013705	-0.548399	1	0.034845	0.689086	0.456953	0.046111	1.16503	0.83283	0.0136285	-0.452656	1	0.0235634	0.346062	1	0	-1.5335	1	0.00855566	-0.448929	1
ENSMMUG00000059711	H1-1	0.00217249	-3.45278	0.00549104	0.00278205	-3.58174	6.75424e-08	0	-6.19048	8.29356e-11	0.000486563	-5.32274	8.26848e-11	0.0321602	0.0493849	1	0.0120298	-0.913602	1	0.5276	5.9418	9.08648e-54	0.116412	1.95656	0.014074	0	-2.61022	1	0.00913664	-1.58952	0.736474	0.0104535	-1.59228	0.281406	0.00512344	-1.73454	1	0.00681427	-1.74255	1	0.00589086	-1.53174	1	0	-2.07514	1	0.00855566	-0.991904	1
ENSMMUG00000057494	TRBV7-9	0	-6.15503	0.00551111	0.000463676	-6.51685	6.60439e-09	0	-7.30189	1.64782e-08	0	-7.43708	1.59401e-09	0.00268002	-3.79673	0.744357	0.0060149	-2.61449	1	0	-5.74827	0.0169918	0.00187762	-4.3251	0.516376	0.00559215	-2.72028	1	0.335772	2.38954	0.0398927	0.055752	-0.370878	1	0	-3.84888	1	0.0579213	-0.251622	1	0.164944	1.2504	1	0.364162	2.39942	1	0.333671	2.2696	0.638733
ENSMMUG00000039526	TCTN1	0.061916	1.57201	0.00553896	0.0282842	0.325003	0.521528	0.0131921	-0.882918	0.103142	0.0126506	-0.959188	0.0522082	0.120601	2.53622	0.00025618	0.0842086	1.96126	0.623884	0.0850968	2.06647	6.01751e-05	0.0319195	0.526706	0.909116	0.00559215	-1.1065	1	0.0114208	-0.817816	1	0.004646	-2.10266	0.0884329	0.0153703	-0.225409	1	0.00681427	-1.24055	1	0	-2.0351	1	0	-1.57556	1	0.00855566	-0.491116	1
ENSMMUG00000017860	NPDC1	0.00325874	-3.09828	0.00553896	0.000927351	-4.87932	1.19684e-11	0.000527683	-5.25078	6.48036e-11	0.000486563	-5.38597	3.76008e-12	0.00536004	-2.1592	0.36521	0.0120298	-0.976964	1	0.0141828	-1.21219	0.308594	0.0337971	0.0211994	1	0.0167765	-0.664889	1	0.0205574	-0.638926	1	0.004646	-2.67075	0.0215153	0.00512344	-1.79777	1	0.16695	2.39189	0.0137258	0.0176726	-0.589341	1	0.016185	-0.547659	1	0.855566	4.9124	1.55473e-10
ENSMMUG00000058930	SYCE3	0.00868996	3.26147	0.00553896	0.000463676	-0.856604	0.609106	0	-1.7074	0.222075	0.000486563	-0.775476	0.546275	0	0.796404	1	0.0060149	3.04576	1	0	-0.153776	1	0.00375524	1.9905	0.725347	0.00559215	2.93997	1	0	0.559854	1	0	-0.457756	1	0	1.74561	1	0	1.14969	1	0	1.94841	1	0.00809249	3.47506	1	0.00855566	3.55536	0.780366
ENSMMUG00000016149	EMB	0.0499673	-2.33971	0.00570531	0.0120556	-4.5107	1.2394e-18	0.00527683	-5.59629	1.88931e-20	0.00340594	-6.19212	3.34758e-24	0.308202	0.348945	0.702625	0.120298	-0.973337	1	0.374426	0.653764	0.230942	0.0920033	-1.42065	0.60388	0.178949	-0.422192	1	0.178165	-0.457063	1	0.212554	-0.211164	1	1.50117	2.71559	0.00282563	0.453149	0.91782	0.877058	0.371124	0.621569	1	0.0404625	-2.35743	1	0.145446	-0.687337	1
ENSMMUG00000011688	SH3D21	0.0630022	1.58187	0.00570968	0.0255022	0.12875	0.88214	0.0211073	-0.175818	0.955849	0.0175163	-0.477486	0.400749	0	-3.2036	0.157423	0.0240596	0.317058	1	0.0212742	-0.0909495	1	0.0168986	-0.372668	1	0.0894744	2.02744	0.171219	0.0159891	-0.411167	1	0.018584	-0.303179	1	0.0153703	-0.24204	1	0.0204428	-0.0181527	1	0.0176726	-0.0392447	1	0	-1.59205	1	0.0684453	1.69134	0.775646
ENSMMUG00000023315	BCL2L14	0.0206387	2.031	0.00571114	0	-3.98785	0.000156229	0.00105537	-2.15486	0.00999389	0.000973125	-2.29005	0.00479183	0	-1.26773	0.733267	0	-0.0854889	1	0	-2.21791	0.155291	0.00375524	-0.179422	1	0.162172	5.2619	1.65522e-12	0.00913664	0.881782	0.887187	0.016261	1.62316	0.0730157	0.00512344	0.697249	1	0.00681427	0.70223	1	0.00589086	0.900044	1	0	0.343817	1	0.00855566	1.43988	0.904237
ENSMMUG00000015363	DTNBP1	0.208559	1.40257	0.00572142	0.0681603	-0.402038	0.482342	0.0437977	-1.08206	0.0167582	0.0394116	-1.25443	0.00282987	0.343042	2.09589	0.0017511	0.270671	1.69017	0.641721	0.266637	1.77382	0.000192776	0.0769823	-0.156339	1	0.0950666	0.198434	1	0.0822298	-0.0531907	1	0.067367	-0.37189	0.997725	0.0614813	-0.403993	1	0.0545142	-0.608338	1	0.041236	-0.907311	1	0.113295	0.467069	1	0.0941123	0.222025	0.846237
ENSMMUG00000040654	ANKRD34A	0.0271561	1.85787	0.00577439	0.00324573	-1.43007	0.0388329	0.00580452	-0.581868	0.465129	0.00194625	-2.06123	0.00259737	0	-1.78856	0.565714	0.0120298	1.00067	1	0.0198559	1.3299	0.0973065	0.00751047	0.0493963	1	0.00559215	0.298867	1	0.00456832	-0.418119	1	0.0034845	-1.00955	0.593667	0	-0.839351	1	0.0102214	0.597893	1	0.00589086	0.374416	1	0.016185	1.42997	1	0.051334	2.77775	0.377528
ENSMMUG00000008252	IL21R	0.0184662	-2.46645	0.00585873	0.018547	-2.61947	2.76897e-08	0.00580452	-4.2041	4.10938e-13	0.00729844	-3.92038	2.73667e-13	0.158121	0.668871	0.465049	0.144358	0.553475	1	0.202814	1.06831	0.0468591	0.138944	0.477517	0.826189	0.229278	1.21285	0.598436	0.134765	0.432321	0.795918	0.213716	1.17002	0.0452514	0.112716	0.198199	0.975517	0.0408856	-1.23057	1	0.182617	0.886238	1	0.12948	0.418595	1	1.08657	3.52351	0.000345223
ENSMMUG00000057657	MYLIP	0.463827	1.36366	0.0059153	0.0310663	-2.84901	2.83484e-10	0.0168859	-3.69342	7.69907e-13	0.0145969	-3.91981	4.95288e-15	0.174201	-0.172969	1	0.360894	0.893077	1	0.170194	-0.220496	1	0.0807376	-1.29742	0.65945	0.123027	-0.639003	1	0.479674	1.34271	0.136914	0.250884	0.368764	0.646155	0.430369	1.15091	0.766994	0.473592	1.30325	0.492161	0.382906	0.979034	1	0.22659	0.233507	1	0.496228	1.35357	0.754251
ENSMMUG00000003089	ENTR1	0.0445361	1.66917	0.00598055	0.00741881	-1.17124	0.041912	0.0063322	-1.36771	0.0205795	0.0038925	-2.05872	0.000393405	0.0455603	1.63786	0.092713	0.0360894	1.38745	1	0.0368753	1.33262	0.0363586	0.0319195	1.10949	0.50365	0.0223686	0.783854	1	0.0251258	0.7777	0.708915	0.0197455	0.383698	0.823716	0.0153703	0.328526	1	0.0102214	-0.267396	1	0.0176726	0.531322	1	0.00809249	-0.0213643	1	0.0171113	0.649995	0.917065
ENSMMUG00000001341	HS3ST1	0.0271561	2.18995	0.00602064	0.00417308	-0.80057	0.441599	0.00158305	-1.98943	0.0330369	0	-4.16452	0.000148661	0.00804005	0.514369	0.83145	0.126313	4.42177	0.000419329	0.00283656	-0.86427	0.888845	0	-2.05389	0.804986	0.0335529	2.43921	0.34898	0.00913664	0.613294	0.960909	0.025553	2.06581	0.0164113	0.0204938	1.79905	0.83283	0.0272571	2.10662	0.564299	0	-0.373521	1	0	0.0860192	1	0	0.166316	1
ENSMMUG00000015208	ENSMMUG00000015208	1.66304	1.37305	0.00604129	0.275423	-1.50021	0.000251721	0.153556	-2.35492	1.23297e-07	0.142076	-2.48503	4.56131e-09	2.23782	1.7466	0.0111916	1.09471	0.641457	1	1.49487	1.16567	0.0268735	0.647778	-0.126914	1	1.62172	1.22025	0.508743	0.577893	-0.29424	1	0.822341	0.235603	0.803054	0.95296	0.440189	0.862883	0.729127	0.0495434	1	1.08981	0.635107	1	0.436995	-0.681618	1	1.18924	0.758557	0.780366
ENSMMUG00000009817	CCNA2	0.00977621	-2.7464	0.00604419	0.0018547	-5.11677	5.6327e-15	0.000527683	-6.22668	4.18649e-15	0.000486563	-6.36187	1.19312e-16	0.0455603	-0.529889	1	0	-3.54207	1	1.00272	5.53009	1.80578e-57	0.429974	2.96378	1.28486e-08	0	-3.64785	1	0.0456832	-0.539681	1	0.0058075	-3.38634	0.0014554	0	-3.7751	0.83283	0.00681427	-2.7832	0.886352	0.00589086	-2.57087	1	0	-3.11276	1	0	-3.03246	1
ENSMMUG00000044341	ENSMMUG00000044341	0.131436	-6.88726	0.00604739	22.7572	0.773628	0.268176	31.0689	1.34005	0.0263325	48.9044	2.42197	4.60047e-06	0.329642	-5.50685	0.942757	0.685699	-4.43338	1	0.758779	-4.34238	0.137477	10.9728	-0.437601	1	0.0391451	-8.38537	1	0.0982189	-7.2387	0.62511	0.04646	-8.35821	0.00247717	0.0819751	-7.4251	1	0.0374785	-8.52355	1	0.0706903	-7.60935	1	0.0647399	-7.68035	1	0.0427783	-8.18504	1
ENSMMUG00000020953	MICAL2	0	-4.13452	0.00607315	0.000927351	-3.90169	4.93152e-07	0.000527683	-4.27587	8.26704e-07	0.000486563	-4.41106	8.59381e-08	0.00268002	-1.77207	0.559453	0	-1.59535	1	0	-3.72777	0.0135092	0.00751047	-0.961831	1	0.0671058	2.06695	0.241385	0.14847	3.44163	2.41107e-08	0.020907	0.318866	0.87683	0.0768516	2.25668	0.293628	0.00681427	-0.828285	1	0.0471269	1.58908	1	0.016185	0.429974	1	0.0684453	2.12892	0.650365
ENSMMUG00000018122	MEF2A	0.192265	1.40597	0.00611627	0.0704787	-0.211119	0.845274	0.051713	-0.696762	0.148166	0.0374653	-1.20367	0.00480324	0.147401	0.928764	0.289477	0.0781937	0.0580759	1	0.180121	1.26674	0.0151671	0.133311	0.783651	0.572985	0.0950666	0.319821	1	0.0776615	-0.012563	1	0.062721	-0.352674	1	0.102469	0.418696	0.896227	0.0442928	-0.770877	1	0.0353451	-0.980794	1	0.0566474	-0.327378	1	0.0941123	0.342813	0.826218
ENSMMUG00000065248	PRR5	0.0119487	-2.55094	0.00616606	0.0115919	-2.77926	1.95616e-08	0.0094983	-3.02518	1.98553e-08	0.0111909	-2.8164	1.50919e-08	0.104521	0.581997	0.543711	0.0541341	-0.277546	1	0.136155	0.992679	0.0729842	0.0431852	-0.705769	1	0.00559215	-2.7162	1	0.16446	1.26074	0.228695	0.039491	-0.871856	0.531937	0.384258	2.50899	0.0177773	0.102214	0.554888	0.984332	0.111926	0.706012	1	0.0647399	-0.00161504	1	0.282337	2.03092	0.425373
ENSMMUG00000005451	NEFH	0.00977621	3.7614	0.00620939	0.000463676	-0.712214	0.831239	0	-1.5699	0.546786	0	-1.70509	0.381809	0	0.933908	1	0.0120298	3.85311	0.884104	0.00141828	1.05773	0.784597	0.00187762	1.47954	0.999649	0	2.01036	1	0	0.697358	1	0	-0.320252	1	0	1.88312	1	0	1.28719	1	0	2.08591	1	0	2.54545	1	0	2.62575	1
ENSMMUG00000013490	TRIM6	0.0141212	2.53633	0.0062799	0.000463676	-2.04925	0.0637676	0	-2.86268	0.0197002	0	-2.99787	0.0121868	0.0187601	2.86352	0.037414	0.0120298	2.46845	1	0.00992795	1.91334	0.0745542	0.00187762	0.142506	1	0	0.71758	1	0.00456832	1.04966	0.879717	0.0034845	0.478114	1	0	0.590333	1	0	-0.00558922	1	0	0.793129	1	0	1.25267	1	0	1.33297	1
ENSMMUG00000018035	MARF1	0.131436	1.44378	0.00635057	0.035703	-0.656642	0.19732	0.0269118	-1.07696	0.0241146	0.0199491	-1.53966	0.000647257	0.131321	1.36636	0.111976	0.0902236	0.840021	1	0.12339	1.30771	0.015462	0.0600838	0.205808	1	0.0615137	0.311773	1	0.0936506	0.862781	0.51442	0.0429755	-0.306903	1	0.0512344	0.0571446	1	0.051107	0.0110681	1	0.0294543	-0.623748	1	0.0728324	0.580128	1	0.0684453	0.506576	0.811878
ENSMMUG00000006616	NEDD4L	0.177058	1.42673	0.006385	0.070015	-0.0649816	1	0.0480192	-0.663985	0.184758	0.0325997	-1.27011	0.00352096	0.302842	2.18184	0.00128394	0.0240596	-1.30204	1	0.276564	2.14229	3.23789e-06	0.0920033	0.371324	0.944896	0.0167765	-1.7311	1	0.0456832	-0.628686	1	0.011615	-2.59282	0.00916693	0.276666	1.99346	0.198849	0.0545142	-0.349176	1	0.0942537	0.449542	1	0.00809249	-2.19871	1	0.0171113	-1.5321	1
ENSMMUG00000016941	GAL3ST2	0.00760372	3.19846	0.00645776	0	-1.78621	0.231524	0	-1.5699	0.286399	0	-1.70509	0.177012	0	0.933908	1	0	2.11614	1	0	-0.0162728	1	0.00563285	2.64001	0.376772	0	2.01036	1	0	0.697358	1	0.004646	2.3236	0.194754	0	1.88312	1	0	1.28719	1	0	2.08591	1	0.00809249	3.61945	1	0	2.62575	1
ENSMMUG00000014340	CDCA8	0.00543123	-2.89552	0.00655893	0.00231838	-4.2587	2.31554e-11	0.00211073	-4.30758	3.62224e-10	0.00291938	-3.95301	2.53326e-10	0.0509203	0.229036	0.894268	0	-2.9521	1	0.636807	5.32502	4.1548e-50	0.202783	2.35866	0.000116838	0.0223686	-0.727325	1	0.0456832	0.0650896	1	0.0104535	-2.04708	0.0790072	0.0102469	-1.59586	1	0.00340714	-2.7789	0.906021	0	-2.98233	1	0	-2.52279	1	0.00855566	-1.44034	1
ENSMMUG00000008690	SAMD8	0.0597435	1.60822	0.00658715	0.0139103	-0.734092	0.203878	0.0063322	-1.85587	0.00134937	0.00681188	-1.77548	0.000901662	0.0428803	1.05328	0.326057	0.0541341	1.43807	1	0.0241107	0.190178	0.909799	0.0131433	-0.603449	1	0.0223686	0.309922	1	0.0159891	-0.311631	1	0.044137	1.1022	0.150541	0.0358641	0.874126	0.847169	0.0136285	-0.413247	1	0.0235634	0.385471	1	0.016185	0.0991946	1	0.051334	1.41964	0.780366
ENSMMUG00000020592	GSE1	0.0890721	1.50576	0.00664323	0.0125192	-1.59651	0.00179863	0.0031661	-3.44061	7.10704e-08	0.00632531	-2.55594	2.20345e-06	0.0482403	0.537979	0.664741	0.0360894	0.245428	1	0.035457	0.0606512	1	0.0225314	-0.555086	1	0.0335529	0.139645	1	0.0959348	1.55073	0.120375	0.0824664	1.36747	0.0252726	0.102469	1.63736	0.602103	0.0476999	0.538731	1	0.0530177	0.738245	1	0.0404625	0.449526	1	0	-2.06913	1
ENSMMUG00000018177	DAPK2	0.00651747	-2.73046	0.00682707	0.000927351	-5.32434	2.62721e-14	0.00105537	-5.10802	2.59621e-12	0.000486563	-5.83024	1.33981e-14	0	-4.19331	0.0548952	0	-3.01108	1	0.00283656	-3.5544	0.00164312	0.0262866	-0.785601	1	0.00559215	-2.11479	1	0.0959348	1.0858	0.39072	0.0778204	0.785358	0.304606	0.292036	2.73659	0.00703852	0.0579213	0.365418	1	0.176726	1.97617	1	0.016185	-0.992673	1	0.051334	0.318319	0.85742
ENSMMUG00000016997	DCN	0.00325874	5.8989	0.00682707	0	0.535714	1	0	0.752032	1	0	0.616841	1	0	3.25584	1	0	4.43807	1	0	2.30566	1	0	2.72747	1	0	4.33229	1	0	3.01929	1	0	2.00168	1	0	4.20504	1	0	3.60912	1	0	4.40784	1	0	4.86738	1	0	4.94768	1
ENSMMUG00000020066	MCF2	0.00651747	3.8989	0.00686266	0	-1.16473	0.654181	0.00105537	0.877563	0.880458	0	-1.0836	0.588376	0	1.5554	1	0	2.73763	1	0	0.605216	1	0	1.02703	1	0	2.63185	1	0.00456832	3.14482	0.442199	0	0.301236	1	0	2.5046	1	0	1.90868	1	0.00589086	3.82288	1	0	3.16694	1	0	3.24724	1
ENSMMUG00000015563	ENSMMUG00000015563	52.7111	1.34908	0.00689516	8.5525	-1.55475	7.17997e-05	5.33752	-2.24285	1.15955e-07	4.98386	-2.35933	5.07329e-09	37.7722	0.757404	0.461539	77.3517	1.80188	0.580702	29.0818	0.377414	0.609784	18.6954	-0.290833	1	21.5689	-0.0810285	1	32.5219	0.53617	0.789096	41.0996	0.931026	0.148549	26.7854	0.236434	1	32.8652	0.543654	1	32.8592	0.534244	1	59.4474	1.39875	1	22.8436	-0.00131496	1
ENSMMUG00000021730	SEMA3D	0.00434498	4.63587	0.00690957	0	-0.271641	0.839352	0	-0.0553225	1	0.000486563	1.03188	0.782202	0	2.44848	1	0	3.63072	1	0	1.4983	1	0.00187762	3.14251	0.740146	0	3.52494	1	0	2.21193	1	0	1.19432	1	0	3.39769	1	0	2.80177	1	0	3.60048	1	0	4.06002	1	0	4.14032	1
ENSMMUG00000006416	FAM155B	0.00434498	4.63587	0.00690957	0	-0.271641	0.839352	0	-0.0553225	1	0	-0.190514	1	0	2.44848	1	0	3.63072	1	0	1.4983	1	0	1.92011	1	0	3.52494	1	0	2.21193	1	0	1.19432	1	0	3.39769	1	0	2.80177	1	0	3.60048	1	0	4.06002	1	0	4.14032	1
ENSMMUG00000013940	KIF4A	0	-3.86928	0.00690957	0.000463676	-4.22584	1.6661e-07	0	-5.01615	1.50959e-07	0	-5.15134	1.7273e-08	0.0134001	0.106089	1	0	-1.33011	1	0.208487	5.36536	1.66433e-41	0.0901257	2.93279	1.06665e-06	0	-1.43589	1	0.013705	0.0987204	1	0	-3.76651	0.0122139	0	-1.56314	0.993564	0.00340714	-1.15243	1	0	-1.36035	1	0	-0.900805	1	0	-0.820509	1
ENSMMUG00000031293	ANO9	0.0141212	2.53633	0.00692991	0	-3.079	0.0169833	0.000527683	-1.83293	0.115791	0.000486563	-1.96812	0.0571018	0.00268002	0.670873	1	0.0180447	2.91451	0.875846	0.00141828	-0.279307	1	0	-0.887242	1	0	0.71758	1	0.00913664	1.84936	0.499073	0.0011615	-0.583287	0.953619	0	0.590333	1	0.0102214	2.08556	0.898875	0	0.793129	1	0.00809249	2.28242	1	0.00855566	2.36271	0.795157
ENSMMUG00000013974	MYBL1	0	-3.86265	0.00711129	0	-5.22584	1.96907e-08	0	-5.00952	1.61296e-07	0.000486563	-4.13805	2.55051e-07	0.152761	3.79189	1.11843e-10	0.0060149	-0.316814	1	0.20565	5.32555	2.60399e-40	0.0150209	0.190034	1	0	-1.42926	1	0	-2.74227	0.388196	0	-3.75988	0.0124656	0	-1.55651	1	0	-2.15243	0.976618	0	-1.35371	1	0	-0.894172	1	0.00855566	0.192788	1
ENSMMUG00000011278	ENSMMUG00000011278	0.106452	-2.22788	0.00711129	1.40679	2.14392	7.00486e-14	0.64905	0.519297	0.156939	0.396549	-0.309019	0.590678	0.0187601	-4.51916	0.00985922	0.0180447	-4.33774	1	0.0170194	-4.76787	8.66348e-07	1.1829	1.38827	0.0741218	1.43718	1.62092	0.20775	0.290088	-0.730793	1	0.19397	-1.34768	0.198169	0.215185	-1.13646	1	0.136285	-1.80151	0.983522	0.453596	-0.0672713	1	0.0485549	-3.10046	1	0.0684453	-2.65719	1
ENSMMUG00000019684	NQO1	0.0119487	2.48386	0.00721811	0.00139103	-0.786214	0.51662	0	-2.67423	0.0227056	0	-2.80942	0.0132431	0	-0.170429	1	0.0060149	2.04576	1	0	-1.12061	0.539486	0.0112657	2.32537	0.193467	0	0.906025	1	0.0456832	4.88804	2.13926e-10	0	-1.42459	0.567527	0	0.778778	1	0	0.182856	1	0	0.981574	1	0	1.44111	1	0	1.52141	1
ENSMMUG00000018142	CCNB1	0.0195524	-2.58024	0.00726247	0.0120556	-3.42964	6.23369e-11	0.00685988	-4.17193	3.71083e-12	0.00583875	-4.41489	3.9942e-14	0.905846	3.23576	8.10144e-09	0.0180447	-2.30171	1	1.47217	4.92789	6.12242e-45	0.146454	0.356174	0.941291	0.0279608	-1.82084	1	0.0730931	-0.651424	1	0.039491	-1.58243	0.173987	0.0512344	-1.06939	1	0.0170357	-2.54401	0.937628	0.0530177	-1.00494	1	0.00809249	-2.87409	1	0.0171113	-2.20799	1
ENSMMUG00000018664	COL9A2	0.0173799	2.23148	0.00729451	0	-3.59357	0.00178886	0	-3.37725	0.00375473	0.00145969	-1.44925	0.0982282	0.0321602	3.09829	0.0027256	0.060149	3.99061	0.00803021	0.0368753	3.60111	2.66487e-08	0.00187762	-0.381056	1	0.00559215	1.22377	1	0	-1.11	0.979112	0	-2.12761	0.340081	0	0.0757602	1	0	-0.520162	1	0	0.278555	1	0	0.738096	1	0	0.818392	1
ENSMMUG00000007899	GRAMD2B	0.00325874	-3.01399	0.00729451	0.00324573	-3.36515	3.32509e-08	0.00105537	-4.57888	9.69386e-10	0.00194625	-3.97112	1.57942e-09	0.0643204	1.05107	0.297341	0.0120298	-0.892844	1	0.0524763	0.746228	0.252299	0.0150209	-1.00045	0.942099	0.0111843	-0.998627	1	0.057104	0.874236	0.57229	0.0104535	-1.57121	0.230368	0.0409875	0.477123	0.923599	0.0374785	0.30534	1	0.0117817	-0.923078	1	0.016185	-0.463538	1	0.145446	2.24724	0.401822
ENSMMUG00000012338	GPR183	5.05321	1.35264	0.00729451	0.573103	-2.09266	1.75472e-07	0.399456	-2.60533	6.87465e-09	0.392656	-2.64604	5.73838e-10	0.176881	-3.63323	0.0304496	2.76084	0.346373	1	0.202814	-3.47607	6.77114e-05	0.897501	-1.30497	0.632332	3.26022	0.590639	1	4.67111	1.15553	0.313791	0.326381	-2.80413	0.000641961	5.39498	1.33709	0.758334	4.36454	1.03442	0.886352	2.40936	0.147831	1	1.99075	-0.131206	1	2.59237	0.251257	0.812259
ENSMMUG00000016825	RBMS1	0.0152074	-2.43261	0.00729518	0.00324573	-4.71103	6.46327e-16	0	-7.503	5.5305e-19	0.0038925	-4.45879	1.44849e-14	0.00536004	-3.41187	0.0811792	0.0781937	0.00582945	1	0.0241107	-1.75924	0.0665294	0.0206538	-1.92955	0.376757	0.173357	1.11433	0.709026	0.173596	1.12368	0.313791	0.196293	1.37078	0.0110005	0.384258	2.28932	0.0532884	0.265757	1.75303	0.146183	0.235634	1.55838	1	0.29133	1.86494	1	0.171113	1.10877	0.780366
ENSMMUG00000005032	MYO6	0.00325874	-2.97762	0.00734029	0.00927351	-1.89534	0.000374697	0.00791525	-2.08717	0.00018543	0.00535219	-2.64995	1.93177e-06	0.144721	2.32639	0.00129624	0.0120298	-0.856548	1	0.127645	2.23225	6.63936e-06	0.024409	-0.310667	1	0	-2.55341	1	0.0822298	1.45725	0.183434	0.06969	1.24242	0.0618456	0.0204938	-0.346473	1	0.0374785	0.342334	1	0.0294543	0.122436	1	0.0566474	1.00319	1	0.051334	0.887752	0.786415
ENSMMUG00000023195	VPREB1	0.00217249	-3.53851	0.00740055	0.018547	-1.01962	0.091614	0.00369378	-3.2564	4.03671e-06	0.00194625	-4.07804	1.94303e-08	0.466323	4.2641	8.88264e-14	0.0360894	0.234201	1	0.398536	4.53232	2.62523e-26	0.0112657	-1.4764	0.807925	0	-2.69562	1	0	-4.00862	0.23412	0	-5.02623	0.00105557	0	-2.82286	1	0	-3.41879	0.914223	0	-2.62007	1	0	-2.16053	1	0	-2.08023	1
ENSMMUG00000018791	MOCOS	0.0260699	1.92805	0.00741769	0.00417308	-0.962537	0.208796	0.00422147	-0.910933	0.245853	0.00437906	-0.88141	0.213004	0	-1.6749	0.684576	0.0421043	2.59258	0.498523	0.00283656	-1.01627	0.547364	0.00187762	-1.1914	0.916718	0.0503294	2.83404	0.0565311	0.0159891	1.1738	0.572081	0.0104535	0.503425	0.825009	0.00512344	0.28618	1	0	-1.32162	1	0	-0.522899	1	0	-0.0633584	1	0.0171113	1.62575	0.786415
ENSMMUG00000018840	SCN3A	0.00543123	3.8989	0.00743773	0.000463676	0.213786	1	0.00105537	1.16707	0.543792	0	-0.842591	0.540118	0.00268002	2.93391	0.535321	0	2.97864	1	0.00141828	1.98373	0.620761	0	1.26804	1	0	2.87286	1	0	1.55985	1	0	0.542244	1	0	2.74561	1	0	2.14969	1	0	2.94841	1	0	3.40795	1	0	3.48824	1
ENSMMUG00000012171	PRR19	0.00543123	3.8989	0.00743773	0.00139103	1.53571	0.324219	0	-0.707399	0.83737	0	-0.842591	0.540118	0	1.7964	1	0	2.97864	1	0	0.846224	1	0	1.26804	1	0.00559215	4.01036	0.820276	0	1.55985	1	0.0011615	1.67975	0.819489	0	2.74561	1	0	2.14969	1	0	2.94841	1	0	3.40795	1	0	3.48824	1
ENSMMUG00000008744	LAPTM5	2.58961	1.34811	0.00745021	0.128902	-3.31323	3.75268e-14	0.0411593	-4.93509	2.29587e-21	0.0525488	-4.60322	2.99277e-21	2.73094	1.34518	0.107377	3.20594	1.54876	0.701178	1.81682	0.749678	0.201366	0.694719	-0.702049	1	1.44277	0.374236	1	1.68799	0.619561	0.619224	1.13827	0.0311111	1	1.51142	0.442953	0.862883	1.99317	0.858617	0.886352	1.27243	0.190769	1	2.70289	1.28736	1	1.4288	0.356999	0.800403
ENSMMUG00000017741	SLC36A4	0.0282424	1.8209	0.00747199	0.000927351	-2.98785	0.000200357	0.00422147	-1.12244	0.102841	0.00291938	-1.64189	0.0136318	0.00804005	0.157804	1	0.0360894	2.17934	0.812656	0.00992795	0.250373	1	0.0131433	0.672186	0.947059	0	-0.796993	1	0.00228416	-1.09966	0.900529	0.0290375	1.85663	0.00805292	0.0153703	1.10701	0.865293	0	-1.52016	1	0	-0.721445	1	0.00809249	0.748438	1	0.00855566	0.828734	1
ENSMMUG00000018170	THEMIS2	0.0825546	1.50035	0.00751745	0.0231838	-0.546748	0.346052	0.00685988	-2.31406	4.20137e-05	0.00875813	-1.99321	8.42996e-05	0.0911206	1.57776	0.0682046	0.0661639	1.14345	1	0.0921882	1.64615	0.00217424	0.0206538	-0.567153	1	0.877968	5.29178	3.37093e-21	0.013705	-1.06818	0.859017	0.004646	-2.57726	0.0244289	0.0256172	-0.10784	1	0.00340714	-2.30077	0.963854	0	-2.50505	1	0	-2.04551	1	0.0171113	-0.374253	1
ENSMMUG00000041217	GPAT3	0.00325874	-3.04068	0.00751745	0	-6.41265	2.45443e-13	0.00105537	-4.60552	1.34839e-09	0	-6.33153	8.20532e-13	0.00268002	-2.68961	0.26308	0	-2.51029	1	0	-4.64271	0.000732363	0.0168986	-0.872445	1	0.123027	1.97321	0.177601	0.0411149	0.372396	0.909958	0.065044	1.05978	0.147922	0.0153703	-0.734536	1	0.1431	2.21521	0.0431315	0.117817	1.91141	1	0.202312	2.69437	0.419487	0.564674	4.2723	3.07636e-06
ENSMMUG00000044880	ENSMMUG00000044880	1.03736	-4.17264	0.00753293	12.7464	-0.532916	0.598341	55.2564	2.20105	1.64208e-05	56.2739	2.31596	1.60339e-06	3.99859	-2.16956	0.560809	1.72628	-3.36815	1	2.9869	-2.61931	0.100389	8.21458	-1.13023	1	0.352305	-5.64511	1	0.28552	-5.98049	0.494929	0.117311	-7.30309	0.000916243	0.184444	-6.56306	1	0.102214	-7.41427	1	0.0942537	-7.48236	1	0.218497	-6.30287	1	0.222447	-6.27505	1
ENSMMUG00000017640	GIMAP7	0.152074	-2.16474	0.00755138	0.017156	-5.43522	4.15047e-26	0.0110813	-6.00982	1.23477e-25	0.0184894	-5.31647	2.65911e-24	0.0482403	-3.71797	0.0290736	0.126313	-2.32378	1	0.0765871	-3.12928	0.000358552	0.36238	-0.867684	0.931225	0.15658	-2.02996	1	1.69942	1.45268	0.0704409	0.926876	0.544873	0.437158	1.02469	0.662108	0.841702	1.29471	1.01676	0.772637	1.06035	0.710621	1	1.44856	1.16202	1	2.00203	1.63545	0.589474
ENSMMUG00000006244	NUB1	0.341081	1.34792	0.00755299	0.0296752	-2.47534	3.46245e-08	0.0221627	-2.87019	5.54719e-09	0.0170297	-3.26648	1.29661e-11	0.225122	0.645636	0.4652	0.288715	1.00839	1	0.29642	1.0899	0.0356368	0.063839	-1.19717	0.725347	0.419411	1.55439	0.279725	0.274099	0.943796	0.423973	0.2323	0.71609	0.300138	0.245925	0.775359	0.83914	0.218057	0.598065	0.983522	0.212071	0.564724	1	0.22659	0.667368	1	0.154002	0.13086	0.849306
ENSMMUG00000049314	DUSP2	1.45991	1.37399	0.00772584	0.221173	-1.63488	0.000110807	0.10026	-2.78932	3.05248e-09	0.100718	-2.79874	3.4642e-10	0.994287	0.705875	0.402346	0.709759	0.202481	1	0.506326	-0.301964	1	0.227192	-1.47172	0.572877	1.24146	1.01961	0.725992	1.12838	0.90196	0.433027	1.1162	0.923594	0.173299	0.379135	-0.70361	1	0.272571	-1.18754	1	0.977882	0.668877	1	0.963006	0.644021	1	0.333671	-0.873461	1
ENSMMUG00000003333	ANTXR2	0.255268	1.36158	0.00775687	0.067233	-0.786214	0.0873685	0.0411593	-1.52067	0.000842612	0.0296803	-2.02142	4.5044e-06	0.0562804	-0.914089	0.894268	0.108268	0.0539142	1	0.0141828	-2.87425	0.00254468	0.0675942	-0.678708	1	0.497701	2.25809	0.0218659	0.0411149	-1.36487	0.68001	0.0220685	-2.30757	0.0139766	0.0614813	-0.732048	1	0.228278	1.10974	0.75583	0.117817	0.169889	1	0.0242775	-1.77828	1	0.0427783	-1.11122	1
ENSMMUG00000020912	SMOX	0.00651747	-2.69035	0.00778598	0.0204017	-1.28532	0.00827613	0.010026	-2.29455	1.8305e-05	0.007785	-2.67074	3.11379e-07	0	-4.15356	0.0586885	0	-2.97132	1	0.00567312	-2.7733	0.009779	0.0168986	-1.34077	0.70751	0.0223686	-0.746661	1	0.0456832	0.0452811	1	0.0429755	-0.0790716	1	0.440616	3.43367	1.49263e-05	0.0988069	1.1695	0.772637	0.153162	1.80958	1	0.0242775	-0.535633	1	0.00855566	-1.45959	1
ENSMMUG00000004997	SETBP1	0.10428	1.46539	0.00783833	0.0301389	-0.536236	0.344184	0.0284949	-0.611266	0.265573	0.0180028	-1.32258	0.00431416	0.0268002	-0.537398	1	0.0481192	0.35061	1	0.025529	-0.680037	0.687525	0.0525733	0.375996	0.969927	0.00559215	-1.94151	1	0.0639565	0.667814	0.670822	0.006969	-2.45306	0.0261856	0.0358641	-0.0547	1	0.0102214	-1.66001	0.999937	0.082472	1.07156	1	0	-2.40875	1	0.025667	-0.321451	1
ENSMMUG00000004994	STX7	0.33565	1.34134	0.00800472	0.0454402	-1.82645	2.73739e-05	0.0342994	-2.21829	2.16315e-06	0.0262744	-2.62417	8.27178e-09	0.648564	2.29495	0.000239537	0.415028	1.55543	0.735966	0.517672	2.03264	5.26485e-06	0.107024	-0.434836	1	0.391451	1.47081	0.33613	0.187301	0.39151	0.813765	0.0615595	-1.2665	0.251249	0.0563579	-1.26188	1	0.507663	1.88302	0.0668772	0.0530177	-1.32348	1	0.03237	-1.86733	1	0.188225	0.426843	0.801144
ENSMMUG00000003612	SPC24	0	-3.84929	0.00812225	0.00139103	-3.19221	6.80672e-06	0.00105537	-3.39771	9.26175e-06	0.000486563	-4.12463	2.58169e-07	0.0348402	1.40498	0.188208	0	-1.31012	1	0.180121	4.84622	8.26715e-33	0.101391	3.17791	2.6385e-08	0	-1.4159	1	0.00228416	-1.72218	0.664249	0.0011615	-2.73979	0.0542193	0.00512344	-0.536424	1	0	-2.13907	0.97446	0.00589086	-0.333628	1	0	-0.880814	1	0	-0.800517	1
ENSMMUG00000020926	STX2	0.0184662	2.26147	0.00816053	0	-3.65411	0.00228246	0	-3.43779	0.00311359	0.000973125	-1.94794	0.0363536	0	-0.933989	1	0	0.248249	1	0.00425484	0.176372	1	0.00187762	-0.442457	1	0.0111843	1.76751	1	0.0114208	1.51679	0.544013	0.0058075	0.499176	0.900569	0.0102469	1.64026	0.8531	0.0102214	1.47984	0.976618	0	0.218014	1	0.0404625	3.36488	0.907691	0	0.757851	1
ENSMMUG00000011420	SYN1	0	-4.02591	0.00820639	0.000463676	-4.38315	2.16559e-07	0	-5.17278	1.65809e-07	0	-5.30797	1.88185e-08	0	-2.66898	0.330333	0.0060149	-0.48079	1	0	-3.61916	0.0170616	0.00187762	-2.1914	0.504215	0.408227	5.13235	9.98554e-15	0.00456832	-1.30864	0.857749	0.037168	1.32497	0.0872032	0.138333	3.25751	0.00263368	0.0272571	0.902529	0.97446	0.0530177	1.8594	1	0.00809249	-0.0514843	1	0.0171113	0.619749	0.907599
ENSMMUG00000012323	CDKN3	0.00868996	-2.74656	0.00822575	0.00927351	-2.86801	1.02701e-07	0.0031661	-4.25919	1.09132e-10	0.00194625	-4.883	3.44011e-13	0.134001	1.18175	0.20278	0.0060149	-2.38848	1	0.819765	5.11239	7.57027e-46	0.266622	2.30426	0.000198774	0.0447372	-0.313168	1	0.0365466	-0.695768	1	0.004646	-3.49817	0.00154774	0.00512344	-2.62151	0.89054	0.0272571	-1.03634	1	0.00589086	-2.41871	1	0.00809249	-1.95917	1	0.0342227	-0.552171	1
ENSMMUG00000006970	CCDC65	0.00434498	4.63587	0.00822575	0	-0.271641	1	0	-0.0553225	1	0	-0.190514	1	0	2.44848	1	0	3.63072	1	0	1.4983	1	0	1.92011	1	0	3.52494	1	0.00228416	3.43432	0.629569	0	1.19432	1	0	3.39769	1	0	2.80177	1	0	3.60048	1	0	4.06002	1	0	4.14032	1
ENSMMUG00000054913	C1GALT1	0.382358	1.32831	0.00824336	0.181761	0.147773	0.771434	0.125061	-0.464285	0.369599	0.073471	-1.30139	0.0013599	0.201001	0.290659	0.774424	0.29473	0.853111	1	0.279401	0.798021	0.137404	0.27601	0.768249	0.550804	0.106251	-0.592522	1	0.139334	-0.248105	1	0.148672	-0.167628	1	0.215185	0.398288	0.880454	0.0817713	-0.990792	1	0.188507	0.213231	1	0.121387	-0.381735	1	0.111224	-0.495268	1
ENSMMUG00000005001	IFIT3	0.0912446	1.52366	0.00825555	0.00602778	-2.65693	3.2953e-06	0.00844293	-2.15203	0.000150414	0.00681188	-2.47345	7.10904e-06	0.0160801	-0.9564	0.940701	0.0481192	0.593978	1	0.00992795	-1.71115	0.136965	0.0187762	-0.821529	1	0.117435	1.81444	0.268389	0.0890823	1.4164	0.211716	0.0267145	-0.384905	1	0.0256172	-0.232362	1	0.0476999	0.518832	1	0.0647994	0.987176	1	0.0242775	-0.160527	1	0.19678	2.56109	0.211244
ENSMMUG00000004944	KBTBD2	0.106452	1.4355	0.0082963	0.018547	-1.34514	0.00573732	0.0110813	-2.07162	7.40924e-05	0.00875813	-2.42525	1.83343e-06	0.0536004	0.362751	0.774665	0.114283	1.47229	0.925818	0.070914	0.763762	0.210772	0.0488181	0.210893	1	0.0671058	0.728949	1	0.0799456	0.938912	0.485466	0.0452985	0.0828126	1	0.0563579	0.483944	0.890135	0.0579213	0.486724	1	0.0765811	0.913697	1	0.0485549	0.357321	1	0.0941123	1.22658	0.780366
ENSMMUG00000015101	SHISA8	0.00651747	3.70626	0.0082963	0.000463676	-0.164726	1	0	-1.05532	0.603782	0	-1.19051	0.393478	0.00536004	3.25584	0.232041	0.0060149	3.73763	1	0.00425484	2.84622	0.0964599	0	0.920113	1	0	2.52494	1	0	1.21193	1	0	0.194321	1	0	2.39769	1	0	1.80177	1	0	2.60048	1	0	3.06002	1	0	3.14032	1
ENSMMUG00000044229	POU6F1	0.0152074	2.19108	0.00852551	0.00324573	-0.271641	0.864598	0.00263842	-0.520986	0.584988	0.00194625	-0.943874	0.293979	0.00536004	0.910061	0.816158	0.0180447	2.53118	0.95155	0.00850968	1.28012	0.232392	0.00187762	-0.226728	1	0.00559215	1.37809	1	0.00228416	0.0650896	1	0.004646	0.440961	0.986856	0	0.227763	1	0	-0.368159	1	0.00589086	1.45364	1	0	0.890099	1	0.0171113	2.6019	0.780366
ENSMMUG00000057838	TRBV15	0.00108625	-4.54404	0.00852943	0	-6.9093	1.57172e-10	0	-6.69298	3.82826e-09	0.000486563	-5.8261	2.90028e-09	0	-4.18918	0.342513	0.0060149	-2.00487	1	0	-5.13936	0.00760501	0	-4.71755	0.228219	0.0167765	-1.1065	1	0.0822298	0.860233	0.613384	0.0766589	0.766269	0.445033	0	-3.23997	1	0.170357	1.94392	0.383448	0	-3.03718	1	0.0485549	0.242192	1	0.239559	2.41979	0.493076
ENSMMUG00000000352	FAM229A	0.0108625	2.55098	0.00855604	0	-2.71221	0.028873	0	-2.4959	0.0421697	0	-2.63109	0.0250083	0.0375203	4.57776	1.82085e-07	0.0180447	3.30879	0.634028	0.00850968	2.11301	0.0530195	0	-0.520459	1	0	1.08436	1	0	-0.228642	1	0.0011615	-0.207778	1	0	0.957116	1	0	0.361193	1	0	1.15991	1	0	1.61945	1	0	1.69975	1
ENSMMUG00000000811	CD53	2.01173	1.3334	0.00859224	0.270787	-1.85096	6.58667e-06	0.167276	-2.54519	1.49351e-08	0.158133	-2.64361	6.59566e-10	2.58086	1.63515	0.0327042	1.4135	0.701184	1	1.56294	0.896311	0.112314	0.659044	-0.419274	1	1.50429	0.793476	0.932815	1.1398	0.396121	0.789155	1.04186	0.270667	0.753853	1.20401	0.468154	0.857079	0.960812	0.139644	1	1.5434	0.830324	1	1.04393	0.258115	1	1.34324	0.623011	0.780366
ENSMMUG00000000268	FSD1	0.00217249	-3.05141	0.00879224	0.0018547	-3.66984	2.67647e-08	0.00105537	-4.19828	2.10484e-08	0	-5.92619	1.82081e-11	0.00804005	-1.27555	0.71377	0.0060149	-1.10109	1	0.00567312	-1.89989	0.097508	0.0131433	-0.788232	1	0.00559215	-1.20687	1	0.0159891	-0.496414	1	0.0336835	0.482302	0.633937	0.220308	3.29815	0.000223396	0.0102214	-0.922261	1	0.0294543	0.469239	1	0.0647399	1.52555	1	0.00855566	-0.591483	1
ENSMMUG00000004964	CDYL	0.0369323	1.66186	0.00882107	0.0115919	-0.20679	0.899099	0.00685988	-0.979771	0.116417	0.00535219	-1.35279	0.0186824	0.0134001	0.240885	1	0.0180447	0.823363	1	0.0127645	0.0577278	1	0.00563285	-0.887242	0.982241	0.0391451	1.74733	0.546923	0.0182733	0.611782	0.843552	0.0150995	0.269872	0.951259	0.0307407	1.41994	0.83283	0.0204428	0.824019	0.997364	0.0176726	0.793129	1	0.00809249	0.238022	1	0.0342227	1.66227	0.780366
ENSMMUG00000020658	SNX11	0.140126	1.38989	0.00885061	0.0449765	-0.442033	0.445564	0.0184689	-1.78195	0.000250635	0.0238416	-1.41878	0.00132282	0.168841	1.6012	0.0442303	0.132328	1.23542	1	0.106371	0.920588	0.108787	0.0657166	0.19349	1	0.20691	1.87978	0.141834	0.0639565	0.161305	1	0.0452985	-0.373364	0.994139	0.0512344	-0.0820395	1	0.0545142	-0.0398185	1	0.0471269	-0.172106	1	0.0890174	0.707508	1	0.0941123	0.787804	0.780366
ENSMMUG00000019369	PLEKHG2	0.0499673	1.58312	0.00885061	0.00695513	-1.51413	0.00864707	0.00263842	-2.76629	3.60352e-05	0.00340594	-2.47592	4.05463e-05	0.0348402	1.00249	0.379888	0.0240596	0.651477	1	0.0468032	1.44475	0.0187247	0.0187762	0.110084	1	0.0223686	0.545694	1	0.0251258	0.532786	0.840304	0.013938	-0.363974	1	0.0307407	0.914366	0.850632	0.0170357	0.0907953	1	0.0294543	0.889513	1	0.016185	0.3334	1	0.0427783	1.42935	0.780366
ENSMMUG00000002259	SENP5	0.101021	1.44786	0.00888888	0.0268932	-0.682305	0.199109	0.0126644	-1.79146	0.000502882	0.0131372	-1.75571	0.000237931	0.0830806	1.08591	0.241675	0.0721788	0.921767	1	0.0638226	0.694791	0.263657	0.0600838	0.604444	0.76613	0.0335529	-0.0915761	1	0.0502515	0.350555	0.904782	0.041814	0.0537823	1	0.0819751	1.08549	0.83283	0.0408856	0.0928145	1	0.0706903	0.891532	1	0.0404625	0.218722	1	0.025667	-0.290729	1
ENSMMUG00000015149	IL15RA	0.25744	1.33942	0.00890943	0.115919	0.0663882	0.951861	0.0823186	-0.488622	0.3449	0.0559547	-1.09977	0.00786175	0.0509203	-1.0849	0.767073	0.150373	0.481194	1	0.0340387	-1.7087	0.0673408	0.114535	0.056869	1	0.475333	2.15586	0.033688	0.0959348	-0.196501	1	0.0766589	-0.552455	0.798435	0.240802	1.15248	0.785511	0.156728	0.525274	0.984104	0.117817	0.138378	1	0.0404625	-1.22273	1	0.248114	1.20083	0.780366
ENSMMUG00000031834	COQ10A	0.0684335	1.48105	0.00890943	0.0176197	-0.69852	0.201197	0.0153028	-0.895666	0.0899334	0.00729844	-1.99049	0.000107263	0.0830806	1.70894	0.0437739	0.0421043	0.801448	1	0.180121	3.18671	6.17277e-14	0.0319195	0.29748	1	0.0167765	-0.318762	1	0.013705	-0.813604	0.995269	0.00813049	-1.63495	0.191948	0.0204938	-0.120487	1	0.0136285	-0.71641	1	0.00589086	-1.25037	1	0.03237	0.541849	1	0.00855566	-0.710536	1
ENSMMUG00000016075	SLC9C1	0.00217249	-3.16719	0.00900907	0.00324573	-3.09728	8.00124e-07	0	-5.90618	2.58525e-10	0	-6.04137	1.97661e-11	0.420763	4.61125	2.38237e-19	0.0120298	-0.628016	1	0.329041	4.74358	7.6643e-34	0.00187762	-2.92717	0.23813	0	-2.32592	1	0	-3.63893	0.217637	0	-4.65654	0.00100636	0	-2.45317	0.924799	0	-3.04909	0.885717	0	-2.25037	1	0	-1.79083	1	0.00855566	-0.706961	1
ENSMMUG00000018198	CCDC6	0.218335	1.35254	0.00900907	0.0445129	-1.19193	0.0072804	0.0253288	-2.01372	2.31455e-05	0.0204356	-2.34383	3.20399e-07	0.227802	1.34225	0.0993061	0.192477	1.08479	1	0.218415	1.32086	0.00978919	0.0732271	-0.340773	1	0.290792	1.68409	0.212365	0.107356	0.222705	0.955725	0.0859509	-0.121549	1	0.333024	1.88749	0.248663	0.126064	0.464731	0.991406	0.123708	0.457879	1	0.0404625	-0.973923	1	0.0855566	-0.0139059	0.909035
ENSMMUG00000001292	SACS	0.048881	1.61511	0.00900907	0.00510043	-1.89055	0.00194218	0.00158305	-3.30325	7.13962e-06	0.00194625	-3.11108	3.849e-06	0.0107201	-0.472085	1	0.0240596	0.710153	1	0.0496398	1.60522	0.0101589	0.03943	1.2327	0.372122	0.0111843	-0.143443	1	0.0479674	1.52452	0.211805	0.0267145	0.644124	0.520685	0.0102469	-0.27069	1	0.0204428	0.377557	1	0.0117817	-0.0678949	1	0.0242775	0.812097	1	0.0342227	1.21975	0.780366
ENSMMUG00000057963	ENSMMUG00000057963	0.0325874	1.72381	0.00902309	0.00741881	-0.64361	0.378587	0.00685988	-0.735233	0.29601	0.00632531	-0.870425	0.150432	0.0294802	1.52792	0.17934	0.0240596	1.38496	1	0.0198559	0.927144	0.2426	0.00563285	-0.656236	1	0.0223686	1.27918	1	0.00913664	-0.0338254	1	0.0011615	-2.3992	0.134982	0.00512344	-0.195836	1	0.0170357	0.827761	1	0.00589086	0.00695907	1	0.00809249	0.4665	1	0.00855566	0.546796	1
ENSMMUG00000001906	MED13L	0.282424	1.32875	0.0091265	0.12241	-0.0087622	1	0.0802079	-0.685808	0.142862	0.0588741	-1.17438	0.00436498	0.128641	0.0875474	0.977312	0.108268	-0.121354	1	0.165939	0.462932	0.430874	0.172741	0.520113	0.772823	0.184541	0.624525	1	0.146186	0.271816	0.910588	0.149833	0.30894	0.732321	0.158827	0.408192	0.890135	0.0817713	-0.54954	1	0.106035	-0.151589	1	0.186127	0.649018	1	0.136891	0.226174	0.833377
ENSMMUG00000060439	SLFN12L	0.00217249	-3.14549	0.00925936	0.000927351	-4.50868	9.3319e-10	0	-5.88459	3.15665e-10	0	-6.01978	2.31934e-11	0	-3.38079	0.181195	0.0120298	-0.606321	1	0.00283656	-2.73874	0.0267233	0.0337971	0.40554	0.975686	0	-2.30433	1	0.0867981	1.81284	0.0494614	0.0336835	0.381089	0.749399	0.0614813	1.31303	0.807817	0.0681427	1.4392	0.635199	0.0353451	0.600484	1	0.121387	2.28618	1	0.077001	1.66598	0.777024
ENSMMUG00000013015	VOPP1	0.715836	1.29512	0.00928019	0.401079	0.399877	0.27363	0.273868	-0.24519	0.774956	0.244254	-0.43423	0.356923	0.436843	0.475116	0.582757	0.300745	-0.063491	1	0.405628	0.372201	0.509139	0.497569	0.677497	0.611483	0.385858	0.293528	1	0.584745	0.916713	0.425468	0.254368	-0.337202	1	0.174197	-0.84465	1	0.051107	-2.57575	0.817637	0.406469	0.369076	1	0.03237	-2.99897	1	0.119779	-1.33062	1
ENSMMUG00000060990	ENSMMUG00000060990	0.00217249	-3.92128	0.00931055	0.000927351	-5.28447	8.79434e-10	0.000527683	-5.65524	3.95506e-09	0.000486563	-5.79043	3.19073e-10	0.00268002	-3.15143	0.416459	0.0060149	-1.96919	1	0.00992795	-2.08881	0.184593	0.0713495	0.686441	0.740146	0	-3.0771	1	0.143902	1.75016	0.135445	0.030199	-0.596583	0.995005	0.0153703	-1.19797	1	0.0715498	0.704418	0.983522	0.0706903	0.724574	1	0.267052	2.61722	0.907691	0.752898	4.21396	0.00039984
ENSMMUG00000005673	RNASET2	2.27134	1.3271	0.00938721	1.83708	1.12081	0.000373777	1.16724	0.275457	0.514142	0.906466	-0.147646	0.868771	0.747725	-0.413556	1	2.89317	1.57289	0.662901	0.336132	-1.60245	0.0674962	1.33123	0.444673	0.816825	1.45396	0.5596	1	0.271815	-1.88861	0.428855	0.406525	-1.33447	0.186538	0.420122	-1.2384	1	0.521292	-0.935468	1	0.288652	-1.77008	1	0.202312	-2.25634	1	0.658786	-0.585904	1
ENSMMUG00000007694	SNX16	0.0543123	1.5657	0.00938721	0.00741881	-1.5617	0.00513554	0.00422147	-2.30204	0.000187115	0.00437906	-2.2804	7.48321e-05	0.0830806	2.14731	0.00779312	0.0541341	1.54083	0.993282	0.0652408	1.83234	0.00103084	0.00938809	-0.925974	0.958587	0.0111843	-0.335413	1	0.0205574	0.122045	1	0.0290375	0.562564	0.574841	0.0256172	0.551601	0.909819	0.0204428	0.182856	1	0.0117817	-0.259864	1	0.0404625	1.21394	1	0.051334	1.52141	0.780366
ENSMMUG00000003735	GALNT9	0.0238974	1.86787	0.00939503	0.0111282	0.656008	0.283128	0.0063322	-0.247968	0.867835	0.00437906	-0.802698	0.257282	0.00536004	0.00790825	1	0	-0.419908	1	0.0113462	0.720693	0.505019	0.00187762	-1.11802	0.981304	0.00559215	0.4868	1	0	-1.8387	0.647294	0.020907	1.63489	0.0471986	0.00512344	0.359553	1	0	-1.24886	1	0.00589086	0.562348	1	0	0.00939795	1	0.0171113	1.69975	0.785544
ENSMMUG00000017164	FRMD4A	0.00977621	2.7614	0.00946916	0	-2.41848	0.0780127	0	-2.20216	0.0829129	0.000486563	-1.29005	0.229753	0.00804005	2.44848	0.239756	0.0360894	4.60157	0.0129612	0.0070914	2.19018	0.076271	0.00187762	0.820578	1	0.0111843	3.05927	0.593845	0	0.0650896	1	0.0011615	0.0947853	1	0	1.25085	1	0.00340714	1.70223	1	0	1.45364	1	0	1.91318	1	0	1.99348	1
ENSMMUG00000003684	ATP8B4	0.0423636	1.68167	0.00969231	0.00788248	-0.994801	0.124712	0.00474915	-1.68093	0.00955444	0.00632531	-1.30372	0.02841	0	-2.55795	0.349067	0.0060149	-0.369282	1	0	-3.50813	0.018658	0.0168986	0.294509	1	0.0223686	0.866316	1	0.00685248	-0.77513	1	0.011615	-0.287085	1	0.0204938	0.739069	0.890772	0.0136285	0.143146	1	0.0530177	1.97488	1	0	-0.946402	1	0.0342227	1.4817	0.780366
ENSMMUG00000050269	TRBV14	0.00543123	-3.99592	0.00986921	0.00139103	-5.94609	1.81767e-11	0.00580452	-4.13671	3.94273e-07	0.00535219	-4.2719	3.27393e-08	0.00268002	-4.22798	0.322044	0	-4.04675	1	0.00141828	-5.17816	0.00350758	0.0375524	-1.34476	1	0	-4.15253	1	0.287804	1.65593	0.19454	0.152156	0.699556	0.462345	0.00512344	-3.27877	1	0.0374785	-1.27962	1	0.382906	2.03438	1	0.0971099	0.0951278	1	0.00855566	-2.53614	1
ENSMMUG00000004303	KDELR3	0.00217249	-2.97146	0.00991037	0.0681603	2.05867	6.31848e-10	0.04327	1.04492	0.00560552	0.0301669	0.409246	0.324325	0	-3.20769	0.153018	0	-2.02545	1	0	-4.15787	0.00182173	0.0319195	0.505076	0.913723	0.00559215	-1.12714	1	0.00913664	-1.10587	0.862127	0.004646	-2.12348	0.0822996	0	-2.25848	0.884502	0.0102214	-0.84209	1	0.00589086	-1.05159	1	0	-1.59615	1	0.0684453	1.68715	0.770969
ENSMMUG00000003335	LSP1	4.02345	1.31309	0.00996355	1.12163	-0.745586	0.0645728	0.586256	-1.72917	2.62768e-05	0.448124	-2.14568	7.18723e-08	3.77347	1.1335	0.204093	3.48864	0.989802	1	2.22386	0.347934	0.655687	3.07178	0.834985	0.550177	4.69181	1.43068	0.316839	2.33898	0.415504	0.890088	1.36708	-0.392507	0.838332	3.25851	0.892716	0.83283	2.53832	0.530902	0.983522	1.61409	-0.136838	1	1.71561	-0.0493556	1	2.5667	0.534793	0.785108
ENSMMUG00000015185	ERN1	0.0521398	-2.19677	0.0100065	0.287943	0.376654	0.314045	0.177829	-0.427347	0.431989	0.131858	-0.906721	0.026884	0.00804005	-4.47378	0.0141515	0.0120298	-3.70701	1	0.00992795	-4.42227	8.04583e-06	0.180251	-0.36218	1	0.0615137	-1.80897	1	0.584745	1.40698	0.104033	0.130088	-0.860701	0.510873	0.563579	1.31603	0.67706	0.660984	1.57034	0.242185	0.61854	1.45013	1	0.137572	-0.686357	1	0.119779	-0.870374	1
ENSMMUG00000020521	GGA2	0.122746	1.39194	0.0100489	0.0115919	-2.28741	4.08678e-06	0.00527683	-3.34121	9.88547e-09	0.00875813	-2.67245	1.65542e-07	0.399323	3.22727	5.05891e-09	0.276686	2.51086	0.0595168	0.35457	3.28002	2.39593e-16	0.0337971	-0.561823	1	0.0335529	-0.420688	1	0.0548199	0.137621	1	0.0150995	-1.73786	0.116293	0.0102469	-1.77795	1	0.00681427	-2.37387	0.92862	0.0235634	-0.834383	1	0.03237	-0.374842	1	0.025667	-0.618379	1
ENSMMUG00000005506	PARPBP	0.00325874	-2.82561	0.0100625	0.0037094	-3.00172	2.46614e-07	0.000527683	-4.97929	3.027e-10	0	-6.11787	1.20093e-12	0.0455603	0.749804	0.49997	0.0060149	-1.29325	1	0.472287	6.1502	1.50391e-67	0.101391	1.96967	0.00471216	0.00559215	-1.39903	1	0.00228416	-2.71203	0.311241	0	-4.73303	0.000375954	0	-2.52967	0.857079	0	-3.12559	0.78167	0	-2.32687	1	0	-1.86733	1	0.00855566	-0.783644	1
ENSMMUG00000006475	CHST12	0.0347598	-2.20709	0.0101429	0.193353	0.36043	0.34475	0.106592	-0.620865	0.188944	0.0744441	-1.18783	0.00352774	0.0321602	-2.20675	0.246512	0.0421043	-1.72809	1	0.0666591	-1.25021	0.193322	0.319195	1.0853	0.276408	0.0782901	-0.922581	1	0.34034	1.17396	0.254364	0.146349	-0.0990899	1	0.153703	0.00758873	1	0.289607	0.919041	0.882528	0.164944	0.112901	1	0.19422	0.355784	1	0.385005	1.32913	0.770969
ENSMMUG00000009861	IPCEF1	0.0130349	-2.42025	0.0101654	0.000927351	-5.91275	7.42025e-18	0	-7.28414	1.70863e-17	0.00243281	-4.82748	9.10401e-15	0	-4.78034	0.0228869	0	-3.5981	1	0.00567312	-3.40308	0.00117113	0.0506957	-0.463767	1	0.0447372	-0.522924	1	0.210143	1.65456	0.0420436	0.134734	1.00476	0.125361	0.133209	0.959931	0.83283	0.0613284	-0.154179	1	0.229743	1.7482	1	0.22659	1.72818	1	0.222447	1.70256	0.651154
ENSMMUG00000005200	PCED1A	0.0597435	1.5616	0.0101771	0.0166923	-0.493238	0.477373	0.0110813	-1.09687	0.0546327	0.0121641	-0.972738	0.0636492	0.0402003	0.920445	0.442299	0.114283	2.44259	0.218431	0.0226925	0.0622013	1	0.0112657	-0.840216	1	0.0111843	-0.475065	1	0.0251258	0.251102	1	0.0220685	0.00619134	1	0.00512344	-1.19156	1	0.0136285	-0.452656	1	0.0117817	-0.399516	1	0.0647399	1.67098	1	0.0598896	1.57699	0.780366
ENSMMUG00000005895	NUCB2	0.0315011	-2.24814	0.0102658	0.0454402	-1.84126	2.92704e-05	0.0248011	-2.70466	3.58651e-08	0.0209222	-2.96812	4.1618e-10	0.0321602	-2.10914	0.291649	0.102253	-0.454048	1	0.096443	-0.613035	0.705308	0.114535	-0.350381	1	0.352305	1.30162	0.486783	0.331203	1.23613	0.218178	0.340319	1.33871	0.0118541	0.158827	0.152475	0.975778	0.0476999	-1.54806	0.996867	0.353451	1.30584	1	0.445087	1.63856	1	0.154002	0.134232	0.848725
ENSMMUG00000063320	ZBTB7A	0.103193	1.4124	0.010268	0.0162286	-1.51836	0.00199751	0.0153028	-1.57948	0.0017007	0.0141103	-1.71467	0.000292982	0.0455603	0.158974	0.995024	0.0481192	0.320286	1	0.0510581	0.293522	0.693644	0.0431852	0.0597652	1	0.0950666	1.23543	0.691515	0.0730931	0.832459	0.553081	0.065044	0.662138	0.419156	0.0614813	0.627034	0.862883	0.0681427	0.741695	0.978984	0.0589086	0.584182	1	0.0647399	0.749592	1	0.051334	0.462709	0.830505
ENSMMUG00000012376	SHCBP1	0.00217249	-2.97966	0.0102788	0.000463676	-4.93189	1.21683e-10	0	-5.71964	2.44831e-10	0.000486563	-4.85076	2.84952e-10	0.0375203	0.749098	0.503153	0	-2.0336	1	0.397118	6.21126	2.03379e-65	0.0826152	1.93855	0.00834285	0	-2.13939	1	0.013705	-0.620442	1	0	-4.47	0.00102258	0	-2.26663	0.886298	0.00340714	-1.85848	0.984104	0	-2.06384	1	0	-1.6043	1	0	-1.524	1
ENSMMUG00000011380	CNST	0.329132	1.30684	0.0103012	0.0727971	-1.11106	0.0100918	0.0564621	-1.47963	0.000825913	0.0364922	-2.14436	8.19097e-07	0.284082	1.01004	0.22675	0.246611	0.797656	1	0.185795	0.380663	0.523615	0.0901257	-0.685728	1	0.0671058	-1.01984	1	0.278668	0.985952	0.384508	0.149833	0.0532188	1	0.184444	0.378323	0.895073	0.204428	0.520267	0.983772	0.194398	0.457068	1	0.169942	0.280369	1	0.231003	0.712687	0.780366
ENSMMUG00000012176	CENPU	0.00651747	-2.58376	0.0103726	0.00834616	-2.47845	1.65163e-06	0.0031661	-3.73063	2.48801e-09	0.00291938	-3.86582	1.33488e-10	0.0750405	0.875412	0.377941	0.0120298	-1.27617	1	0.516254	4.75132	3.84824e-41	0.272255	2.98951	3.64634e-09	0.00559215	-1.96921	1	0.0159891	-1.26843	0.754313	0.0034845	-3.29524	0.00235582	0.00512344	-2.09645	0.916981	0.00681427	-2.10512	0.970732	0	-2.89594	1	0.00809249	-1.43412	1	0.00855566	-1.35382	1
ENSMMUG00000010961	CLSPN	0.00434498	-2.68606	0.0104542	0.00231838	-3.78321	8.69885e-10	0.000527683	-5.16385	4.07057e-11	0.000973125	-4.71109	1.81855e-11	0.0402003	0.382392	0.775559	0	-2.48079	1	0.419811	4.96539	4.19661e-44	0.230947	3.18581	2.13109e-10	0	-2.58657	1	0.0182733	-0.705607	1	0.0011615	-3.9142	0.00100264	0	-2.71382	0.84633	0	-3.30974	0.688907	0	-2.51102	1	0	-2.05148	1	0.0171113	-0.380251	1
ENSMMUG00000038629	RAB40C	0.0217249	1.95137	0.0106671	0.00417308	-0.66592	0.451902	0.00369378	-0.802556	0.311666	0.00340594	-0.937748	0.213423	0.0134001	1.25584	0.436002	0.0060149	0.794217	1	0.00567312	0.0276705	1	0.00375524	-0.316926	1	0	-0.325921	1	0.0114208	1.01929	0.704741	0.0058075	0.00167586	1	0	-0.453168	1	0.00681427	0.564727	1	0.00589086	0.763982	1	0.016185	1.82298	1	0.00855566	1.30382	0.917697
ENSMMUG00000000590	NPRL3	0.102107	1.40536	0.0107699	0.018547	-1.30886	0.0074851	0.0137198	-1.72909	0.000665666	0.0107044	-2.10515	1.79149e-05	0.0562804	0.46734	0.679092	0.0902236	1.17598	1	0.0382935	-0.120609	1	0.0356747	-0.203269	1	0.0503294	0.378094	1	0.084514	1.05776	0.426625	0.0778204	0.954712	0.175345	0.0666047	0.745612	0.851511	0.0340714	-0.205243	1	0.041236	0.127068	1	0.0566474	0.586608	1	0.051334	0.471942	0.828807
ENSMMUG00000017653	BUB1	0.00108625	-3.20962	0.0108567	0.0018547	-3.23512	1.10218e-06	0.000527683	-4.35649	8.55917e-08	0.000973125	-3.90148	7.41009e-08	0.0268002	0.654571	0.630549	0	-1.67567	1	0.280819	5.6385	3.63968e-50	0.0826152	2.35514	0.000394481	0.00559215	-0.776234	1	0.00913664	-0.751543	1	0.0034845	-2.09636	0.112209	0	-1.9087	0.952436	0.00340714	-1.4994	1	0.00589086	-0.700686	1	0	-1.24636	1	0	-1.16607	1
ENSMMUG00000014271	PRKCB	0.230284	1.32869	0.0108567	0.00695513	-3.97801	4.00293e-14	0.00580452	-4.18067	3.53854e-13	0.00729844	-3.89689	2.54518e-13	0.192961	0.989306	0.254836	0.210522	1.11414	1	0.204232	1.1051	0.0358843	0.0938809	-0.0788761	1	0.106251	0.144443	1	0.20329	1.07235	0.334202	0.173063	0.855455	0.203849	0.14858	0.612088	0.8531	0.139693	0.513598	0.98549	0.229743	1.23992	1	0.16185	0.750911	1	0.119779	0.339852	0.819821
ENSMMUG00000001564	TMEM231	0.0445361	1.55651	0.0108567	0.0166923	-0.0230171	1	0.00474915	-1.86268	0.00201943	0.00486563	-1.85446	0.000967681	0.0857606	2.50581	0.000781687	0.0120298	0.0457556	1	0.0666591	2.19713	3.82828e-05	0.0450628	1.52583	0.148209	0.00559215	-0.650703	1	0	-2.9694	0.318427	0.004646	-1.64218	0.237138	0.0256172	0.830004	0.862883	0.00340714	-1.37387	1	0.0117817	0.0155211	1	0	-1.12131	1	0.00855566	-0.0353182	1
ENSMMUG00000020925	POGZ	0.183575	1.34251	0.0108708	0.0306026	-1.50541	0.000878769	0.0232181	-1.89182	7.77116e-05	0.0204356	-2.09517	4.07739e-06	0.217081	1.52592	0.0544605	0.162402	1.08808	1	0.2638	1.9115	4.7973e-05	0.0694719	-0.169263	1	0.0503294	-0.525691	1	0.10964	0.503425	0.761408	0.0964044	0.309185	0.747031	0.0973454	0.359553	0.911777	0.0647356	-0.236369	1	0.106035	0.487094	1	0.113295	0.600592	1	0.0941123	0.355218	0.823474
ENSMMUG00000016594	FHL2	0.0336736	-2.24958	0.0108913	0.019938	-3.14568	4.41283e-11	0.00685988	-4.60048	1.90929e-15	0.00827156	-4.37058	6.20695e-16	0.120601	-0.360154	1	0.0240596	-2.40553	1	0.279401	0.896093	0.099772	0.11829	-0.400526	1	0.0335529	-2.02463	1	0.276383	0.859911	0.489854	1.06509	3.4094	5.85299e-21	1.1579	3.0127	0.000308175	0.0919927	-0.734541	1	0.117817	-0.355295	1	0.105202	-0.485137	1	0.0427783	-1.63227	1
ENSMMUG00000022221	CHD3	0.0315011	-2.21588	0.0109132	0.00510043	-4.91343	6.87862e-19	0.0063322	-4.58095	1.59222e-15	0.00535219	-4.83231	8.36326e-18	0.230482	0.717212	0.414625	0.216537	0.630718	1	0.236853	0.775388	0.155649	0.0901257	-0.666251	1	0.0782901	-0.792865	1	0.383739	1.49832	0.0716734	0.167256	0.242006	0.813443	0.215185	0.618683	0.847169	0.388413	1.49316	0.325088	0.312215	1.1578	1	0.517919	1.89257	1	0.427783	1.61307	0.65197
ENSMMUG00000040263	SLC39A3	0.451878	1.28144	0.010982	0.160895	-0.381092	0.491354	0.109758	-0.974715	0.0239437	0.0827156	-1.41909	0.000423314	0.313562	0.657689	0.445662	0.240596	0.27648	1	0.283656	0.518435	0.351059	0.28352	0.511871	0.76944	0.218094	0.134582	1	0.157607	-0.35625	1	0.365872	0.928246	0.131031	0.240802	0.274306	0.918661	0.269164	0.431203	0.989163	0.153162	-0.363284	1	0.210405	0.0962563	1	0.333671	0.749967	0.780366
ENSMMUG00000019359	STRIP2	0.00108625	-3.39572	0.0110549	0	-5.76349	5.02166e-10	0	-5.54718	8.89128e-09	0	-5.68237	9.33822e-10	0	-3.04337	0.249714	0.0180447	0.152671	1	0.00141828	-2.98897	0.0271938	0.0187762	-0.0657656	1	0.00559215	-0.962331	1	0	-3.27992	0.313791	0	-4.29753	0.00424855	0	-2.09416	0.996229	0.160135	3.12799	0.000162462	0	-1.89137	1	0	-1.43183	1	0.607452	5.18686	1.19162e-10
ENSMMUG00000010998	TNFAIP8L1	0	-3.89552	0.0110551	0.000463676	-4.25219	4.91028e-07	0.000527683	-4.03587	4.34096e-06	0.000486563	-4.17106	6.0003e-07	0.0107201	-0.19042	1	0.0060149	-0.34983	1	0.025529	0.881157	0.250771	0.00563285	-1.04732	0.969638	0.0167765	0.557503	1	0.013705	0.0717533	1	0.025553	0.881382	0.358845	0.00512344	-0.582859	1	0.0988069	2.92355	0.00257148	0	-1.38658	1	0	-0.927037	1	0.248114	4.26211	7.52121e-05
ENSMMUG00000004323	NCR1	0.00217249	-3.13085	0.0111004	0.00139103	-4.07531	1.02276e-08	0.000527683	-4.86635	5.30203e-09	0.000973125	-4.41291	3.31216e-09	0.00268002	-2.36255	0.364168	0	-2.18398	1	0.00141828	-3.31273	0.0102789	0.00563285	-1.88356	0.572877	0.0447372	0.909758	1	0.00913664	-1.26612	0.837777	0.160287	3.12062	2.60538e-12	0.128086	2.37801	0.12663	0.0102214	-1.0019	1	0.0235634	0.122436	1	0	-1.75467	1	0	-1.67438	1
ENSMMUG00000016220	TRIT1	0.0858134	1.41026	0.0112409	0.0194744	-0.962834	0.0511879	0.011609	-1.7074	0.000899944	0.00827156	-2.21041	1.22768e-05	0.125961	1.93091	0.0116088	0.0360894	0.217522	1	0.0921882	1.49518	0.00584208	0.0506957	0.566156	0.799914	0.0335529	0.111739	1	0.0274099	-0.291502	1	0.044137	0.35044	0.755645	0.046111	0.507381	0.899969	0.0476999	0.510387	1	0.0353451	0.187287	1	0.0566474	0.842239	1	0.0598896	0.922536	0.780366
ENSMMUG00000000996	OXSR1	0.185748	1.3379	0.0112409	0.0162286	-2.46303	2.17833e-07	0.0131921	-2.72868	1.17898e-07	0.007785	-3.48799	3.37193e-11	0.225122	1.55932	0.0484664	0.120298	0.643038	1	0.177285	1.23173	0.0193836	0.0675942	-0.230497	1	0.329937	2.10091	0.0529719	0.0913664	0.214447	0.968702	0.118473	0.606027	0.420244	0.169074	1.12133	0.807817	0.105621	0.435443	1	0.123708	0.681156	1	0.105202	0.478747	1	0.0855566	0.207435	0.85281
ENSMMUG00000017297	ENSMMUG00000017297	0.219422	1.32703	0.0112409	0.0324573	-1.70148	0.000142785	0.0163582	-2.67633	1.02978e-07	0.0180028	-2.5573	4.81125e-08	0.0857606	-0.127083	1	0.222551	1.26394	0.984741	0.0794236	-0.263401	1	0.0826152	-0.195364	1	0.111843	0.284777	1	0.185017	1.0018	0.388196	0.199778	1.16367	0.0463019	0.210061	1.17951	0.785511	0.293014	1.68247	0.183356	0.117817	0.360325	1	0.121387	0.422364	1	0.171113	0.900162	0.780366
ENSMMUG00000021401	PRDM1	0.0716922	-2.1337	0.0112978	0.534618	1.02033	0.00192583	0.336662	0.174615	0.675005	0.230144	-0.452606	0.334602	0.0187601	-3.86213	0.029012	0.0240596	-3.35894	1	0.0198559	-3.90315	3.24876e-05	0.681575	1.23773	0.155686	0.23487	-0.348008	1	0.349477	0.216287	0.93736	0.0197455	-3.94312	7.20476e-06	0.384258	0.357244	0.887055	0.293014	-0.0400323	1	0.194398	-0.614203	1	0.0242775	-3.25189	1	0.675897	1.1752	0.780366
ENSMMUG00000048207	STX4	0.215077	1.32364	0.0112978	0.0454402	-1.1636	0.00913007	0.0263842	-1.95709	3.81473e-05	0.0199491	-2.38209	2.46069e-07	0.0616404	-0.569653	1	0.138343	0.612584	1	0.0765871	-0.290196	1	0.0694719	-0.420138	1	0.184541	1.01994	0.824041	0.185017	1.02922	0.373166	0.132411	0.536553	0.48716	0.133209	0.552663	0.859965	0.16695	0.870353	0.918289	0.176726	0.959023	1	0.145665	0.699565	1	0.136891	0.617286	0.786539
ENSMMUG00000002987	RAPGEF5	0	-3.73772	0.0113592	0.000463676	-4.09364	6.56152e-07	0.000527683	-3.87732	4.83153e-06	0	-5.01978	6.54154e-08	0.176881	4.26664	1.7732e-14	0	-1.19855	1	0.175867	5.04262	1.45135e-34	0.00375524	-1.30962	0.835907	0	-1.30433	1	0	-2.61734	0.453461	0.0011615	-2.62768	0.0764903	0	-1.43158	1	0	-2.0275	0.983522	0	-1.22879	1	0	-0.769246	1	0	-0.688949	1
ENSMMUG00000008111	ENSMMUG00000008111	0.00543123	-3.60095	0.0113592	0	-7.55572	7.69898e-14	0	-7.3394	4.67888e-12	0.000486563	-6.47327	3.02931e-12	0.00268002	-3.83428	0.290644	0.0060149	-2.65204	1	0.00425484	-3.78181	0.0139127	0.0600838	-0.276625	1	0.167765	1.23528	0.78392	0.452264	2.85339	0.000222294	0.004646	-3.76253	0.0131266	0.0204938	-1.55916	1	0.00340714	-3.48099	0.983522	2.09714	5.36602	4.38388e-12	0	-3.22406	1	0.0941123	0.455822	0.804127
ENSMMUG00000017621	CD22	0.147729	1.39702	0.0114295	0.00278205	-4.4803	3.25115e-13	0.00263842	-4.48796	9.04528e-12	0.0038925	-4.03341	1.40293e-11	0.683405	3.89609	2.02705e-14	0.457133	2.9975	0.00496261	0.56022	3.92099	8.96379e-25	0.0150209	-1.92279	0.447924	0.0223686	-1.17233	1	0.00456832	-3.22547	0.17437	0.004646	-3.50294	0.00106445	0	-3.62785	0.83283	0.00340714	-3.22219	0.758934	0	-3.42505	1	0	-2.96551	1	0.00855566	-1.88363	1
ENSMMUG00000004787	MCTP2	0.00434498	-2.76501	0.0114537	0.00556411	-2.72674	1.27781e-06	0.0031661	-3.42075	1.14852e-07	0.00145969	-4.37184	1.55677e-10	0.163481	2.39625	0.000681757	0.132328	2.02794	0.485057	0.157429	2.46915	1.95598e-07	0.00751047	-1.93645	0.483559	0.00559215	-1.66206	1	0.121061	1.93497	0.0170056	0.0429755	0.36086	0.755653	0.0204938	-0.458871	1	0.0408856	0.346664	1	0.13549	2.06206	1	0.016185	-0.53918	1	0.025667	-0.0410093	1
ENSMMUG00000008966	FANCD2	0.0749509	1.42456	0.0116747	0.00556411	-2.56475	2.76546e-06	0.0063322	-2.34843	2.89161e-05	0.000973125	-4.63109	4.82812e-11	0.104521	1.86696	0.0187027	0.0240596	-0.0665473	1	0.226925	3.4174	4.49104e-17	0.112657	2.02158	0.00266683	0.0279608	0.0938854	1	0.0228416	-0.328637	1	0.011615	-1.34625	0.297	0.0204938	-0.299577	1	0.0272571	-0.0347356	1	0.00589086	-1.42821	1	0.00809249	-0.968671	1	0.0342227	0.443055	0.867299
ENSMMUG00000050446	GDF7	0.00760372	3.09155	0.0116747	0	-1.8566	0.255702	0	-1.64028	0.312019	0.000486563	-0.705087	0.722039	0	0.863518	1	0.0120298	3.77511	0.805953	0.00283656	1.64269	0.453702	0	0.335151	1	0	1.93997	1	0.00228416	1.69736	0.907	0	-0.390642	0.998802	0	1.81273	1	0.00340714	2.28719	0.994013	0	2.01552	1	0	2.47506	1	0.00855566	3.62575	0.780366
ENSMMUG00000059194	BCL2	0.162937	1.35104	0.0117126	0.0598141	-0.262097	0.760517	0.0348271	-1.09925	0.0183802	0.0301669	-1.32921	0.00231899	0.0187601	-1.74698	0.446125	0.162402	1.27101	0.98761	0.0141828	-2.2335	0.0219273	0.0450628	-0.607386	1	0.0111843	-2.09258	1	0.057104	-0.257554	1	0.0499445	-0.490177	0.881439	0.046111	-0.473029	1	0.129471	0.93597	0.897673	0.106035	0.668502	1	0.169942	1.34382	1	0.171113	1.35557	0.780366
ENSMMUG00000021914	SPON1	0	-3.85599	0.0117664	0.000463676	-4.21248	7.12167e-07	0.00105537	-3.40447	2.33577e-05	0	-5.13805	7.77649e-08	0.0160801	0.348945	0.918229	0.0060149	-0.31012	1	0.00283656	-1.85085	0.172142	0.00751047	-0.678524	1	0.00559215	-0.415903	1	0.00456832	-1.13722	0.884234	0.0058075	-1.13446	0.555209	0.0409875	1.67453	0.758334	0.0238499	0.901761	0.979936	0.0294543	1.2717	1	0	-0.887509	1	0.025667	1.21297	0.786539
ENSMMUG00000049268	CD3D	0.716922	-2.02901	0.0117664	0.979746	-1.66189	2.44405e-05	0.684933	-2.17814	2.63658e-07	0.561007	-2.48936	1.16137e-09	0.972847	-1.54339	0.466453	0.324805	-3.09855	1	0.737505	-1.97063	0.02073	1.78937	-0.660558	0.927191	0.167765	-4.03234	0.731977	6.89817	1.37087	0.148527	5.78659	1.15197	0.0449352	1.14765	-1.29314	1	3.81258	0.458539	1	7.11615	1.3708	1	4.85549	0.800036	1	9.55668	1.79444	0.631937
ENSMMUG00000009931	CMTM7	0.493155	1.27999	0.0117808	0.169242	-0.442442	0.396739	0.102898	-1.20974	0.00517932	0.0763903	-1.6737	4.56955e-05	0.155441	-0.501314	1	0.198492	-0.125516	1	0.130482	-0.779524	0.518942	0.27601	0.337939	0.931622	0.111843	-0.932264	1	0.470537	1.14149	0.267267	0.14751	-0.606579	0.735899	0.16395	-0.402063	1	0.183985	-0.25112	1	0.400578	0.881098	1	0.137572	-0.620908	1	0.188225	-0.184741	0.942759
ENSMMUG00000019106	CDC14A	0.0347598	-2.19306	0.011853	0.0180833	-3.27422	6.43306e-12	0.00844293	-4.30707	1.14641e-14	0.0126506	-3.76846	9.75471e-14	0.00536004	-4.31465	0.0206297	0.0120298	-3.13242	1	0.0198559	-2.9353	0.00164231	0.0675942	-1.19686	0.731115	0.0559215	-1.35866	1	0.335772	1.16804	0.265304	0.365872	1.36294	0.00950358	0.599443	2.00687	0.148446	0.562177	1.93567	0.053899	0.371124	1.29149	1	0.445087	1.5532	1	0.25667	0.76424	0.780366
ENSMMUG00000055371	TRAC	0.177058	-2.05799	0.0120114	0.0412671	-4.29732	8.30483e-20	0.0168859	-5.53645	1.11148e-23	0.0291938	-4.78138	1.15985e-21	0.586924	-0.269293	1	0.0781937	-3.0901	1	0.592841	-0.261407	1	0.443118	-0.687855	1	0.0838823	-3.00296	1	1.70398	1.33483	0.12392	1.59125	1.29019	0.017578	2.59759	1.92885	0.154567	1.00851	0.527958	0.983522	1.57286	1.17429	1	1.44856	1.04706	1	1.47157	1.06914	0.780366
ENSMMUG00000017000	TBC1D14	0.109711	1.38397	0.0120195	0.0162286	-1.63644	0.00067696	0.0121367	-2.03151	7.755e-05	0.00827156	-2.59478	3.51445e-07	0.187601	2.14349	0.00223227	0.180447	2.03912	0.372453	0.20565	2.42134	7.47769e-08	0.0582062	0.376529	0.952381	0.0559215	0.395117	1	0.0342624	-0.366576	1	0.0383295	-0.257375	1	0.0153703	-1.20647	1	0.0170357	-1.21318	1	0.0471269	0.176884	1	0	-2.55047	1	0.102668	1.2558	0.780366
ENSMMUG00000040017	ENSMMUG00000040017	0.336736	-6.17605	0.0120195	41.5565	1.07826	0.0909122	78.7377	2.42993	1.02496e-05	44.609	1.20425	0.0360719	0.820086	-4.8378	0.983482	0.150373	-7.21843	1	0.666591	-5.16979	0.0696351	6.44398	-1.8695	0.818988	0.0279608	-9.43978	1	0.25811	-6.50439	0.663385	0.0894354	-8.06964	0.00278792	0.0768516	-8.15194	1	0.0613284	-8.49992	1	0.123708	-7.48969	1	0.178035	-6.96601	1	0.0855566	-7.9499	1
ENSMMUG00000021183	ISYNA1	0.00868996	-2.45865	0.0120731	0.0129829	-2.09415	2.06112e-05	0.00422147	-3.60552	2.09604e-09	0.00437906	-3.58675	2.70237e-10	0.0402003	-0.257892	1	0.0300745	-0.510294	1	0.103534	1.12065	0.0465378	0.063839	0.381018	0.943308	0.0559215	0.26816	1	0.0616723	0.336793	0.895345	0.117311	1.34095	0.0198876	0.17932	1.90126	0.301271	0.112435	1.21883	0.701094	0.0294543	-0.540529	1	0.0566474	0.337948	1	0.188225	1.97139	0.493076
ENSMMUG00000015293	CLEC2D	0.233543	-2.04752	0.0120991	0.490105	-1.02426	0.00983021	0.375183	-1.41879	0.000802104	0.295344	-1.79344	8.49221e-06	0.310882	-1.58579	0.452632	0.114283	-2.96238	1	0.21416	-2.15464	0.0122082	0.760435	-0.287775	1	0.072698	-3.58338	0.912586	2.78439	1.68371	0.0303629	1.91415	1.15195	0.0472582	0.502097	-0.879524	1	1.32538	0.534115	0.983522	2.62143	1.53256	1	1.2948	0.491045	1	3.57627	1.97933	0.345743
ENSMMUG00000004755	CDC6	0.00217249	-2.90415	0.0120991	0.00139103	-3.84799	1.73078e-08	0	-5.64457	6.31832e-10	0.000486563	-4.77548	6.90546e-10	0.00804005	-1.12787	0.801774	0.0060149	-0.954244	1	0.320531	5.33779	2.06476e-47	0.168986	3.2869	2.16259e-10	0	-2.06431	1	0.00228416	-2.37303	0.427203	0	-4.39493	0.00137398	0	-2.19156	0.87587	0	-2.78748	0.887744	0	-1.98877	1	0	-1.52923	1	0	-1.44893	1
ENSMMUG00000021676	SVOPL	0.00651747	-2.57683	0.0121311	0.00139103	-4.7543	7.4658e-13	0.000527683	-5.54259	1.31609e-12	0.000973125	-5.09052	5.04656e-13	0.00536004	-2.45152	0.261616	0.0421043	0.157302	1	0	-4.99126	0.000137293	0.00375524	-2.97989	0.145929	0.0111843	-1.37507	1	0.0365466	-0.152995	1	0.177709	2.37364	1.09603e-07	0.286913	2.87554	0.00289228	0.160135	2.00921	0.0723859	0.0530177	0.453642	1	0.145665	1.86028	1	0.0171113	-0.759684	1
ENSMMUG00000022977	ENSMMUG00000022977	0	-3.70101	0.0121626	0.00139103	-3.04171	2.9264e-05	0.00211073	-2.4959	0.000363205	0.00583875	-1.19051	0.0397678	0.144721	3.90791	2.46119e-11	0.0060149	-0.154384	1	0.157429	4.73797	6.06519e-30	0.00938809	-0.249812	1	0.00559215	-0.260167	1	0	-2.58063	0.435378	0	-3.59824	0.0176694	0	-1.39487	1	0	-1.99079	0.983522	0	-1.19207	1	0	-0.732534	1	0.0171113	0.947675	0.855962
ENSMMUG00000016281	PLEKHM2	0.0543123	1.50524	0.0123791	0.0139103	-0.680015	0.250048	0.0163582	-0.412874	0.56281	0.00632531	-1.82847	0.000652108	0.0321602	0.698888	0.565714	0.0481192	1.33187	1	0.0312021	0.619764	0.409869	0.0168986	-0.222067	1	0.0279608	0.627234	1	0.0319783	0.678249	0.732475	0.0220685	0.0996023	1	0.0307407	0.726996	0.865293	0.0136285	-0.363572	1	0.0353451	0.929791	1	0.00809249	-0.44096	1	0.0171113	0.228857	1
ENSMMUG00000023780	IFI27	0.686507	1.32347	0.0124311	0.161359	-1.0034	0.0270941	0.113452	-1.52581	0.000912468	0.0729844	-2.1997	9.50624e-07	0.0160801	-4.03977	0.0374327	0.31879	0.105498	1	0.0212742	-3.79435	0.000135	0.189639	-0.671569	1	0.872375	1.574	0.284194	0.242121	-0.309032	1	1.53202	2.77648	7.38021e-12	0.0819751	-1.80717	1	0.146507	-1.02222	1	0.247416	-0.257001	1	0.736417	1.31613	1	0.385005	0.381125	0.798663
ENSMMUG00000017760	PIMREG	0.00760372	3.31394	0.0126695	0	-1.71221	0.382769	0	-1.4959	0.32178	0.000486563	-0.553084	0.731733	0	1.00791	1	0.0300745	5.21568	0.0230672	0.00425484	2.30566	0.176629	0.00187762	1.55754	1	0	2.08436	1	0.00228416	1.84936	0.871231	0	-0.246252	1	0	1.95712	1	0	1.36119	1	0	2.15991	1	0	2.61945	1	0	2.69975	1
ENSMMUG00000008610	OSBPL10	0.0173799	1.98636	0.0127708	0.000463676	-2.76807	0.00328523	0	-3.5699	0.000946449	0	-3.70509	0.000354387	0.0428803	3.3433	8.43287e-05	0.0120298	1.73763	1	0.060986	4.55563	6.76817e-18	0	-1.59446	0.852089	0	0.0103621	1	0	-1.30264	0.85553	0.0011615	-1.3021	0.558582	0	-0.116885	1	0	-0.712807	1	0	0.0859104	1	0	0.545451	1	0	0.625747	1
ENSMMUG00000056083	GPC1	0.0217249	2.02443	0.012997	0.00463676	-0.447798	0.743171	0.00791525	0.39448	0.67794	0.00340594	-0.875012	0.274344	0	-1.34408	0.957949	0.0120298	1.45318	1	0.00850968	0.605216	0.695998	0.00751047	0.510237	1	0	-0.267623	1	0	-1.58063	0.815273	0.0011615	-1.58329	0.502542	0	-0.39487	1	0	-0.990792	1	0	-0.192074	1	0	0.267466	1	0.0941123	4.10637	0.0123681
ENSMMUG00000007235	COL4A5	0.00434498	4.22083	0.0130157	0.000463676	0.728359	1	0	-0.247968	0.820275	0	-0.383159	0.803632	0	2.25584	1	0	3.43807	1	0.00141828	2.4983	0.501939	0.00187762	2.92011	0.785466	0	3.33229	1	0	2.01929	1	0	1.00168	1	0	3.20504	1	0	2.60912	1	0	3.40784	1	0	3.86738	1	0	3.94768	1
ENSMMUG00000012580	DOP1A	0.0586572	1.49538	0.0130449	0.0111282	-1.14686	0.0361579	0.00844293	-1.52245	0.00694639	0.0038925	-2.60984	9.79236e-06	0.0482403	1.15062	0.273944	0.0360894	0.840287	1	0.0567312	1.41054	0.019783	0.0131433	-0.673411	1	0.0391451	0.931411	1	0.0365466	0.744805	0.687218	0.0267145	0.255721	0.905802	0.046111	1.13465	0.83283	0.0170357	-0.215308	1	0.0176726	-0.010014	1	0.0566474	1.4665	1	0.025667	0.529823	0.875484
ENSMMUG00000019177	GALNT3	0.00434498	-2.75359	0.0130911	0.0120556	-1.61929	0.00194314	0.00527683	-2.74564	5.00645e-06	0.00340594	-3.34894	3.06156e-08	0	-3.73001	0.105163	0	-2.54777	1	0.00141828	-3.67734	0.00274794	0.0337971	0.041705	1	0.0447372	0.539319	1	0.10964	1.79165	0.0390989	0.0313605	-0.0978598	1	0.117839	1.87114	0.417229	0.115843	1.85271	0.187751	0.0589086	0.910168	1	0.00809249	-1.11561	1	0.025667	-0.0296046	1
ENSMMUG00000004149	EIF4G3	0.202042	1.30752	0.0131033	0.0412671	-1.22982	0.00588401	0.0226904	-2.09915	1.24645e-05	0.0204356	-2.26864	6.50579e-07	0.176881	1.03768	0.225442	0.228566	1.40719	0.89636	0.137573	0.672438	0.237371	0.0826152	-0.0901551	1	0.150988	0.81097	0.99924	0.107356	0.298187	0.89385	0.130088	0.591834	0.43264	0.0973454	0.189349	0.973278	0.109028	0.33046	1	0.141381	0.719658	1	0.0647399	-0.31253	1	0.128335	0.605601	0.786539
ENSMMUG00000007142	SNX9	0.149902	1.34719	0.0131906	0.0426582	-0.674997	0.173982	0.0263842	-1.39412	0.00327884	0.0218953	-1.68615	0.000179025	0.0562804	-0.148919	1	0.384954	2.6644	0.0246206	0.0425484	-0.590335	0.749878	0.088248	0.489063	0.834505	0.385858	2.67367	0.00281767	0.0182733	-1.69496	0.558242	0.034845	-0.894315	0.523436	0.0256172	-1.09874	1	0.136285	1.1322	0.772637	0.00589086	-2.48698	1	0.03237	-0.700957	1	0.136891	1.16323	0.780366
ENSMMUG00000009007	TMEM60	0.115142	1.37124	0.0132234	0.0204017	-1.3797	0.00406437	0.00791525	-2.71557	9.1101e-07	0.00535219	-3.27393	3.76108e-09	0.120601	1.37426	0.108914	0.150373	1.69143	0.735966	0.143246	1.69731	0.000909503	0.0450628	-0.0778243	1	0.0503294	0.174438	1	0.057104	0.272642	0.941455	0.039491	-0.297401	1	0.0358641	-0.278773	1	0.0579213	0.315521	1	0.0647994	0.517068	1	0.105202	1.20306	1	0.0941123	1.0569	0.780366
ENSMMUG00000003708	PDE7B	0.00108625	-3.31542	0.0132891	0.00139103	-3.66886	3.72617e-07	0	-5.46714	1.39738e-08	0.00194625	-3.2609	1.5769e-06	0.00536004	-1.36866	0.76456	0.0180447	0.233502	1	0.00283656	-2.31884	0.067254	0.0112657	-0.655001	1	0.00559215	-0.882029	1	0.00456832	-1.6052	0.720527	0.0290375	0.609358	0.546783	0.0256172	0.595249	0.89837	0.221464	3.78933	2.36006e-08	0.00589086	-0.806481	1	0.0242775	0.662808	1	0.102668	2.48824	0.352065
ENSMMUG00000022244	HPGDS	0.160764	1.45096	0.0132928	0.00602778	-3.54567	2.16736e-09	0.00211073	-4.82841	2.09883e-11	0.000973125	-5.70358	3.57809e-14	0.466323	3.08683	7.97721e-07	0.0060149	-2.46882	1	0.449595	3.28762	6.0741e-14	0.024409	-1.35392	0.796668	0	-3.5761	1	0.00228416	-3.8876	0.136808	0.0011615	-4.90521	0.000109221	0	-3.70335	0.847169	0.909705	4.23642	3.59643e-13	0	-3.50055	1	0	-3.04101	1	0	-2.96072	1
ENSMMUG00000003834	BATF	0.381272	-2.03298	0.0135363	0.052859	-5.02593	1.14843e-24	0.0258565	-6.01556	7.13601e-27	0.0355191	-5.58356	1.21404e-26	0.158121	-3.24806	0.0594942	0.396984	-1.90616	1	0.336132	-2.19847	0.0109583	0.985749	-0.613194	1	1.16317	-0.36123	1	1.92098	0.378929	0.800693	1.80845	0.299172	0.820036	5.23103	1.85661	0.320198	1.62861	0.130243	1	2.37402	0.678235	1	0.331792	-2.15228	1	12.7308	3.17492	0.00417592
ENSMMUG00000053284	HS3ST3B1	0.00217249	-2.97146	0.0135363	0.000463676	-4.92372	3.88394e-10	0.00105537	-4.11833	6.13635e-08	0	-5.84668	6.80822e-11	0.0134001	-0.602145	1	0.0541341	1.33374	1	0.0070914	-1.55233	0.186586	0.00375524	-2.1429	0.439255	0.0111843	-0.538075	1	0.0662407	1.58633	0.134146	0.058075	1.43093	0.0293604	0.0717282	1.70679	0.630421	0.0340714	0.646487	0.999937	0.0589086	1.44521	1	0.016185	-0.00298577	1	0.145446	2.72528	0.156471
ENSMMUG00000064953	NUDT4	0.174885	1.31097	0.0136794	0.0523953	-0.628576	0.202494	0.0253288	-1.71939	0.00026154	0.023355	-1.85459	2.95994e-05	0.0482403	-0.62165	1	0.0541341	-0.37699	1	0.0723322	-0.076054	1	0.129556	0.798759	0.558018	0.0894744	0.291759	1	0.084514	0.166551	1	0.0789819	0.0508559	1	0.122963	0.731256	0.84633	0.115843	0.633805	0.983522	0.123708	0.745737	1	0.16185	1.13687	1	0.0598896	-0.191876	0.982401
ENSMMUG00000063377	CYSLTR2	0.00325874	-2.8222	0.0136794	0.00324573	-3.17165	2.13476e-07	0	-5.97929	6.75471e-11	0.000486563	-5.11108	5.85426e-11	0	-3.47548	0.142346	0	-2.29325	1	0.00425484	-2.41544	0.0389825	0.00563285	-1.99363	0.467284	0.00559215	-1.39563	1	0.0251258	-0.0892385	1	0.0336835	0.27921	0.863691	0.0256172	0.0757602	1	0.149914	2.52733	0.00695401	0.0706903	1.41828	1	0	-1.86394	1	0.333671	3.67715	0.000747059
ENSMMUG00000010315	SAMD4A	0.0445361	1.53633	0.0136822	0.00278205	-2.62847	4.76517e-05	0.00263842	-2.64028	7.89855e-05	0.000973125	-3.79255	2.11712e-07	0.0428803	1.43041	0.157435	0.060149	1.94914	0.755909	0.0666591	2.17637	6.00013e-05	0.00938809	-0.664849	1	0.111843	2.83586	0.00680406	0.0182733	0.229209	1	0.0360065	1.1815	0.123952	0.0256172	0.812726	0.864611	0.0102214	-0.379564	1	0.0235634	0.746773	1	0.0485549	1.70319	1	0	-1.05795	1
ENSMMUG00000005383	PTPRE	0.0195524	-2.25512	0.0136822	0.051468	-0.956139	0.0354125	0.0279672	-1.85721	8.78408e-05	0.0165431	-2.63866	3.23589e-08	0.0509203	-0.823116	0.978196	0.0721788	-0.269817	1	0.035457	-1.38837	0.159928	0.0901257	-0.0274193	1	0.810862	3.26237	1.23272e-05	0.283236	1.70082	0.0298301	0.156802	0.817676	0.235626	0.184444	1.03187	0.820611	0.0919927	0.0241581	1	0.141381	0.656161	1	0.0242775	-1.55047	1	0.0855566	-0.00334437	0.904237
ENSMMUG00000009602	XAF1	0.0651747	1.46332	0.0136822	0.00927351	-1.60335	0.00280766	0.00527683	-2.35839	6.98849e-05	0.00681188	-2.03086	0.000149885	0.00536004	-1.75911	0.512263	0.0240596	0.167544	1	0.00283656	-2.7093	0.0235831	0.0187762	-0.382956	1	0.0838823	1.78154	0.309969	0.057104	1.20797	0.345317	0.0336835	0.412711	0.726723	0.0563579	1.22395	0.824601	0.0647356	1.39577	0.66348	0.0294543	0.404086	1	0.0242775	0.271189	1	0.077001	1.69596	0.759542
ENSMMUG00000013051	P3H4	0.00108625	-3.18856	0.0137721	0.0315299	0.964758	0.0193714	0.0147751	-0.326625	0.725486	0.01557	-0.251654	0.809444	0.00268002	-1.83163	0.487544	0	-1.65468	1	0.00283656	-2.19153	0.0696957	0.0150209	-0.152455	1	0	-1.76047	1	0.0159891	-0.0359965	1	0.030199	0.808196	0.371889	0.00512344	-0.88242	1	0.0340714	1.02963	0.968148	0.0117817	-0.089348	1	0.0242775	0.790563	1	0.0855566	2.36819	0.433236
ENSMMUG00000001748	SYK	0.525743	1.26807	0.0138212	0.210045	-0.205218	0.851152	0.163582	-0.6011	0.207324	0.103151	-1.32617	0.00111374	1.80633	3.19617	7.86194e-10	1.0105	2.14198	0.170845	1.17008	2.61682	1.41011e-10	0.311685	0.413336	0.862548	0.469741	1.00867	0.758486	0.0205574	-3.42324	0.0560275	0.004646	-5.44292	3.16184e-08	0.0358641	-2.56024	0.857079	0.00340714	-5.15865	0.105669	0	-5.36035	1	0	-4.90081	1	0.0171113	-3.23472	1
ENSMMUG00000003162	PIK3R2	0.0271561	1.79199	0.0138445	0.00927351	0.0576666	1	0.00738757	-0.283591	0.843368	0.00291938	-1.60923	0.0200697	0.0107201	0.522481	0.88845	0.0300745	1.97864	0.984741	0.0141828	0.776402	0.415915	0.0150209	0.886166	0.766951	0.0223686	1.59894	0.903626	0.0114208	0.559854	0.905329	0.0058075	-0.457756	1	0	-0.892989	1	0.0136285	0.875766	0.989407	0.0117817	0.915985	1	0.016185	1.37553	1	0	-0.150357	1
ENSMMUG00000005624	CHCHD10	2.13664	1.28192	0.0139068	0.861509	-0.176438	0.839352	0.454863	-1.18059	0.00491443	0.374167	-1.49043	0.00015509	3.65822	2.04188	0.00241294	1.66613	0.808507	1	3.46344	2.05851	3.20313e-06	1.53965	0.718272	0.570363	0.508886	-0.912022	1	0.673827	-0.51788	1	0.766589	-0.337608	1	0.563579	-0.766449	1	0.586027	-0.715723	1	0.718684	-0.414311	1	0.380347	-1.32008	1	0.693009	-0.463681	1
ENSMMUG00000002461	CEPT1	0.27482	1.27656	0.0140484	0.0959808	-0.416691	0.446074	0.0685988	-0.934789	0.0353084	0.0471966	-1.51664	0.000261102	0.412723	1.83239	0.0091479	0.336835	1.48878	0.805953	0.319113	1.48921	0.00222792	0.161475	0.413022	0.874598	0.178949	0.574976	1	0.0936506	-0.382813	1	0.102212	-0.278313	1	0.0768516	-0.61034	1	0.0953998	-0.337836	1	0.123708	0.0566985	1	0.105202	-0.14225	1	0.171113	0.528618	0.789277
ENSMMUG00000001531	LRIG1	0.00434498	-2.69206	0.0140683	0.0018547	-4.05525	4.92218e-10	0	-6.17278	7.24654e-12	0.00194625	-3.97412	1.25445e-09	0.0402003	0.376253	0.787709	0	-2.48674	1	0.0382935	0.27066	0.753876	0.00751047	-1.86349	0.501654	0.00559215	-1.58955	1	0.107356	1.82617	0.0319638	0.018584	-0.787378	0.646486	0.0973454	1.65969	0.602103	0.0885855	1.51852	0.477712	0.0765811	1.3295	1	0.0404625	0.542448	1	0.051334	0.84814	0.786539
ENSMMUG00000002764	ENSMMUG00000002764	24.1233	-1.96959	0.0140683	217.079	1.67261	6.4526e-08	219.668	1.63416	3.99699e-07	180.167	1.25838	6.04851e-05	2.98286	-4.95324	0.000695837	2.01499	-5.50107	1	2.55007	-5.21123	1.29632e-08	52.5846	-0.799916	0.861769	1.10165	-6.36997	0.384674	3.71633	-4.64188	0.00079932	1.41935	-6.07261	7.38021e-12	1.28598	-6.14923	0.543241	1.36967	-6.06763	0.0466687	1.2901	-6.14239	1	1.5133	-5.90966	1	1.41168	-6.00893	0.898793
ENSMMUG00000021152	FAM117B	0.0152074	2.13337	0.0140968	0	-3.48665	0.00224992	0	-3.27034	0.00350748	0.00145969	-1.33736	0.107181	0.0241202	2.77041	0.0171959	0.0120298	2.04576	1	0.0070914	0.983727	0.507076	0.0112657	1.65218	0.454279	0.00559215	1.33229	1	0.00913664	1.41048	0.617201	0.00813049	1.14369	0.474403	0	0.182675	1	0.00340714	0.609121	1	0	0.385471	1	0.00809249	1.86738	1	0	0.925308	1
ENSMMUG00000008156	CD58	0.485552	1.25607	0.0141504	0.051468	-2.27072	1.57502e-07	0.0401039	-2.61099	2.89283e-08	0.0335728	-2.88687	2.2507e-10	0.251922	0.204097	0.855211	0.246611	0.184732	1	0.275146	0.337919	0.560088	0.242213	0.144356	1	1.05692	2.32472	0.0112867	0.280952	0.365227	0.826142	0.25553	0.226859	0.82498	0.404752	0.898526	0.83283	0.303235	0.477092	0.98549	0.259198	0.255385	1	0.113295	-0.883495	1	0.607452	1.48551	0.713634
ENSMMUG00000011761	MINDY4	0.0130349	2.20702	0.0141504	0.0037094	0.182077	1	0.000527683	-1.97589	0.0521914	0.000486563	-2.11108	0.0234835	0.00804005	1.58341	0.456822	0	0.683186	1	0.00141828	-0.422265	1	0.00375524	0.611991	1	0.00559215	1.60437	1	0	-0.735602	1	0.00813049	1.44709	0.282315	0.0102469	2.08957	0.83914	0.00681427	1.49364	0.986024	0	0.652951	1	0	1.11249	1	0.00855566	2.21975	0.809252
ENSMMUG00000015189	RAD51AP1	0.00651747	-2.51049	0.0142342	0.0037094	-3.50625	1.51027e-09	0.00105537	-4.88942	1.90164e-11	0.00291938	-3.79255	3.95208e-10	0.0321602	-0.245848	1	0	-2.79315	1	0.565893	5.2913	5.7554e-52	0.247846	2.90931	2.37035e-08	0	-2.89893	1	0.0251258	-0.600323	1	0.0034845	-3.22233	0.00331236	0	-3.02618	0.841702	0	-3.6221	0.644599	0.0117817	-1.23361	1	0	-2.36384	1	0.00855566	-1.28114	1
ENSMMUG00000001362	VPS13C	0.230284	1.30381	0.0144817	0.0403398	-1.46838	0.00108106	0.0205796	-2.43779	8.66833e-07	0.0184894	-2.6105	3.44738e-08	0.131321	0.397855	0.689729	0.222551	1.17227	1	0.0978613	-0.0468611	1	0.0600838	-0.746791	1	0.15658	0.66769	1	0.196438	0.997684	0.399391	0.118473	0.24006	0.824877	0.199814	1.01522	0.822004	0.177171	0.838192	0.937628	0.100145	0.0444338	1	0.137572	0.503974	1	0.154002	0.663247	0.785108
ENSMMUG00000015151	IL2RA	0.143384	-2.13278	0.014533	0.00741881	-6.4829	2.42127e-28	0.0063322	-6.65425	5.27019e-26	0.00632531	-6.68237	5.51536e-28	0.0616404	-3.26413	0.0800159	0.246611	-1.27159	1	0.110626	-2.48646	0.0067078	0.63839	0.0890376	1	0.167765	-1.81729	1	0.0411149	-3.83853	0.0303629	0.060398	-3.37057	0.000131801	3.57104	2.66202	0.00484853	2.13287	1.8988	0.0668772	0.942537	0.65644	1	0.0566474	-3.24017	1	6.63064	3.57138	0.000194613
ENSMMUG00000013990	DNPH1	0.186834	1.29873	0.0146098	0.101545	0.348407	0.386049	0.0585728	-0.556957	0.26927	0.0476831	-0.886944	0.0367632	0.372523	2.30563	0.000318195	0.372924	2.23669	0.150315	0.285074	1.96951	2.13265e-05	0.215926	1.47431	0.0634777	0.00559215	-2.92038	1	0.00228416	-4.23338	0.0283568	0.041814	-0.999542	0.424614	0	-4.0488	0.782615	0	-4.64473	0.239636	0.0235634	-1.51935	1	0.03237	-1.05981	1	0.0342227	-0.97951	1
ENSMMUG00000013211	TOMM34	0.144471	1.32113	0.0146134	0.0222564	-1.63911	0.000402607	0.0110813	-2.62143	5.46404e-07	0.0111909	-2.62792	9.19932e-08	0.125961	1.04964	0.234109	0.2827	2.23187	0.172037	0.0936064	0.611856	0.305815	0.0469404	-0.398641	1	0.15658	1.3685	0.49464	0.0662407	0.105998	1	0.0743359	0.260831	0.824991	0.0563579	-0.0586172	1	0.112435	0.882802	0.926693	0.0647994	0.144178	1	0.0566474	0.0125106	1	0.0598896	0.092807	0.902786
ENSMMUG00000031435	ENSMMUG00000031435	0	-3.60889	0.0146496	0	-4.97208	1.42535e-07	0.000527683	-3.74781	1.14488e-05	0	-4.89095	1.84578e-07	0.0107201	0.10203	1	0	-1.06972	1	0.20565	6.28603	1.57522e-52	0.0450628	2.06754	0.0150088	0	-1.1755	1	0.0114208	0.136643	1	0.0011615	-2.49817	0.101998	0	-1.30275	1	0	-1.89867	0.987918	0	-1.09996	1	0	-0.640416	1	0	-0.560119	1
ENSMMUG00000015710	ZMYND8	0.0966758	1.38794	0.0150242	0.032921	-0.346929	0.62814	0.0232181	-0.880236	0.0864689	0.0165431	-1.40362	0.00301652	0.139361	1.88047	0.0169554	0.0300745	-0.198552	1	0.0808419	1.07352	0.0672611	0.0506957	0.367405	0.964893	0.0223686	-0.569783	1	0.0411149	0.0773889	1	0.0243915	-0.721287	0.704707	0.0358641	-0.0117026	1	0.0442928	0.214352	1	0.0176726	-0.818574	1	0.0890174	1.24533	1	0.0684453	0.903281	0.780366
ENSMMUG00000000706	FLNB	0.061916	1.46686	0.01536	0.0037094	-2.79421	3.59198e-06	0.00158305	-3.7676	1.43995e-07	0.00194625	-3.57693	5.52655e-08	0.0402003	0.784161	0.485306	0.0300745	0.511283	1	0.0397118	0.745784	0.28146	0.0168986	-0.446459	1	0.072698	1.65986	0.428401	0.0433991	0.885887	0.592902	0.04646	0.992906	0.214538	0.0666047	1.53262	0.723407	0.0476999	1.04028	0.937628	0.0235634	0.214067	1	0.0728324	1.69345	1	0.171113	2.88878	0.0829417
ENSMMUG00000011222	PRKCI	0.00434498	-2.66791	0.0154953	0.00649146	-2.41538	1.00096e-05	0.00211073	-3.81478	1.69376e-08	0.0038925	-3.08975	1.19907e-07	0	-3.64503	0.116936	0	-2.46279	1	0.00567312	-2.26116	0.0389234	0.0262866	-0.223622	1	0.0503294	0.780774	1	0.0593882	0.953994	0.502176	0.0638825	1.08452	0.12912	0.0563579	0.922727	0.83914	0.0476999	0.65803	0.983772	0.123708	2.03122	1	0.0809249	1.45645	1	0.051334	0.872387	0.786539
ENSMMUG00000008759	WEE1	0.0293286	1.66186	0.0155097	0.00695513	-0.634211	0.384933	0.00580452	-0.872458	0.196694	0.00145969	-2.66856	0.000172013	0.0134001	0.574012	0.793857	0.0060149	0.134292	1	0.0482215	2.46915	1.76014e-05	0.0319195	1.74765	0.123919	0	-0.980593	1	0.013705	0.569253	0.93409	0.0034845	-1.28373	0.485767	0.00512344	-0.0987375	1	0.00340714	-0.69466	1	0.00589086	0.104058	1	0	-0.445504	1	0.00855566	0.643895	1
ENSMMUG00000048706	TRAV36DV7	0.00108625	-3.66334	0.0155523	0.000463676	-5.02653	1.74531e-08	0	-5.81402	2.24609e-08	0	-5.94921	2.74881e-09	0	-3.31022	0.325821	0	-2.12798	1	0.00141828	-3.25659	0.0325792	0.0300419	0.311105	1	0	-2.23376	1	0.0685248	1.5264	0.26003	0.044137	0.87345	0.359607	0	-2.36101	1	0.0170357	-0.352811	1	0.0530177	1.19839	1	0.03237	0.63856	1	0.0598896	1.40852	0.780366
ENSMMUG00000006816	TRANK1	0.190093	1.29359	0.0156789	0.0547137	-0.70902	0.136337	0.0269118	-1.77032	0.000179295	0.0165431	-2.49705	1.25261e-07	0.176881	1.11735	0.192223	0.222551	1.4464	0.884023	0.17303	1.11374	0.0370469	0.0525733	-0.664849	1	0.0559215	-0.479741	1	0.189585	1.22797	0.251165	0.114988	0.481882	0.556808	0.0819751	0.0280635	1	0.051107	-0.656494	1	0.159053	0.963711	1	0.169942	1.06824	1	0.102668	0.378988	0.818026
ENSMMUG00000002368	CCND1	0.0391048	1.67373	0.0156789	0.000463676	-4.16473	2.10932e-06	0.000527683	-3.94841	1.28073e-05	0.00145969	-3.06966	3.68524e-05	0	-2.45152	0.44676	0.0180447	0.751573	1	0.00283656	-1.80287	0.236695	0.00563285	-0.959032	1	0.0503294	2.01036	0.367821	0.0822298	2.79411	0.000435798	0.025553	0.978343	0.311512	0.0307407	1.34706	0.83283	0.0102214	-0.0773799	1	0.0294543	1.32038	1	0.0890174	2.82298	0.761968	0.00855566	0.247236	1
ENSMMUG00000006727	VDR	0.00108625	-3.18856	0.0157791	0.00139103	-3.5411	6.56152e-07	0.00211073	-2.9975	1.75024e-05	0.00194625	-3.13269	2.61367e-06	0	-2.83692	0.276608	0	-1.65468	1	0.00283656	-2.19153	0.0742147	0.00751047	-1.02207	0.969927	0.0279608	0.851163	1	0.00456832	-1.4779	0.724271	0.018584	0.0835141	1	0.0204938	0.455509	0.954012	0.0715498	2.09127	0.129102	0.0117817	-0.089348	1	0	-1.22538	1	0.188225	3.49969	0.00670003
ENSMMUG00000040973	LRRC24	0.0119487	2.43947	0.0158259	0.00324573	0.32626	0.931667	0.00263842	0.0515927	1	0.00145969	-0.740711	0.484938	0.00268002	0.829571	1	0.0180447	3.08052	0.805953	0.00141828	-0.120609	1	0.00563285	1.36992	0.779432	0	0.872859	1	0	-0.440146	1	0.0034845	0.644124	0.92108	0	0.745612	1	0	0.149689	1	0	0.948407	1	0.016185	3.06002	1	0	1.48824	1
ENSMMUG00000003711	TCP11L2	0.143384	1.32665	0.0158702	0.032921	-1.02907	0.0287477	0.021635	-1.64028	0.000683567	0.0111909	-2.61198	1.38511e-07	0.227802	1.97129	0.00629107	0.192477	1.68319	0.707377	0.0850968	0.483176	0.450083	0.0300419	-1.01003	0.87284	0.0167765	-1.5132	1	0.107356	0.829461	0.541196	0.065044	0.0746777	1	0.0409875	-0.46266	1	0.0715498	0.251569	1	0.0353451	-0.625584	1	0.178035	1.57556	1	0.119779	1.02643	0.780366
ENSMMUG00000010853	E2F8	0	-3.63248	0.0159871	0	-4.99567	1.33135e-07	0.000527683	-3.77153	7.75783e-06	0	-4.91454	1.24261e-07	0.0187601	0.780102	0.608973	0	-1.09331	1	0.175867	5.3407	1.50003e-38	0.0769823	2.94986	2.19502e-06	0	-1.19909	1	0.00685248	-0.488509	1	0	-3.52971	0.0233153	0	-1.32634	1	0	-1.92226	0.989163	0	-1.12354	1	0	-0.664003	1	0.00855566	0.424113	1
ENSMMUG00000017437	ENSMMUG00000017437	0.26613	1.27441	0.0160226	0.00834616	-3.98454	1.45201e-14	0.00211073	-5.70576	4.49473e-18	0.00729844	-4.15382	1.05231e-14	0.262642	1.18475	0.148503	0.354879	1.6111	0.707377	0.167357	0.517478	0.372618	0.0450628	-1.39189	0.62245	0.20691	0.827837	0.948876	0.374602	1.74356	0.0196768	0.390264	1.92052	2.21816e-05	0.112716	-0.0362664	1	0.112435	-0.0591387	1	0.235634	1.01552	1	0.22659	0.965472	1	0.25667	1.14365	0.780366
ENSMMUG00000023599	CHAMP1	0.0901584	1.35458	0.0160226	0.0241111	-0.761505	0.132504	0.0137198	-1.58848	0.00158572	0.0170297	-1.2847	0.00504779	0.0750405	1.0237	0.294886	0.0421043	0.293415	1	0.113462	1.70006	0.000955586	0.0600838	0.692378	0.70044	0.0111843	-1.24009	1	0.0342624	-0.104835	1	0.037168	-0.0334148	1	0.0512344	0.527484	0.887541	0.051107	0.484999	1	0.0235634	-0.422518	1	0.0485549	0.527529	1	0.111224	1.62575	0.737403
ENSMMUG00000023634	RRAGC	0.0738647	1.40009	0.0160643	0.015765	-1.06292	0.0378151	0.010026	-1.70412	0.00142442	0.00827156	-1.99787	9.2638e-05	0.0830806	1.51774	0.0841942	0.0541341	0.94943	1	0.0624043	1.10402	0.0657285	0.0319195	0.112758	1	0.0671058	1.23183	0.769197	0.0388307	0.404576	0.876926	0.0383295	0.35782	0.759677	0.0512344	0.85712	0.842349	0.0238499	-0.207863	1	0.0235634	-0.0967819	1	0.016185	-0.380549	1	0.0427783	0.709271	0.808727
ENSMMUG00000039070	ENSMMUG00000039070	0.0217249	-2.21559	0.0161315	0.0222564	-2.32835	6.28267e-07	0.0232181	-2.23892	5.21541e-06	0.0218953	-2.3414	4.50613e-07	0.0482403	-1.00502	0.859737	0.0060149	-3.08745	1	0.0638226	-0.652582	0.68585	0.107024	0.115807	1	0.346713	1.84502	0.141127	0.342624	1.88591	0.00934249	0.169579	0.825223	0.237138	0.102469	0.0905572	1	0.0374785	-1.32162	1	0.241525	1.31433	1	0.0404625	-1.06926	1	0.0342227	-1.25298	1
ENSMMUG00000012695	SUSD4	0	-3.60889	0.0161561	0.000463676	-3.96413	2.5074e-06	0.00105537	-3.15486	5.79809e-05	0.000973125	-3.29005	1.19865e-05	0.00804005	-0.22798	1	0.0120298	0.531182	1	0.0113462	0.0326368	1	0	-2.78033	0.382576	0	-1.1755	1	0.00685248	-0.46453	1	0.039491	1.92151	0.00204318	0	-1.30275	1	0.0340714	1.64229	0.641566	0.0176726	0.924023	1	0.0647399	2.59436	1	0.00855566	0.447829	1
ENSMMUG00000050212	ENSMMUG00000050212	0.0238974	-2.1728	0.0163404	0.237402	1.49277	1.64198e-06	0.149334	0.573105	0.103429	0.107044	0.00706904	1	0.00268002	-4.35887	0.0247491	0	-4.17756	1	0.00567312	-3.98436	0.000111701	0.232825	1.1964	0.211722	0	-4.28334	0.724588	0.189585	0.874385	0.489854	0.02323	-2.20313	0.0211605	0.0102469	-2.82378	0.847169	0.0238499	-2.00006	0.970732	0.082472	-0.28797	1	0.0647399	-0.570951	1	0.0684453	-0.490654	1
ENSMMUG00000017402	PGM2L1	0.0445361	1.5633	0.0163847	0.00695513	-1.3591	0.0243883	0.0031661	-2.38898	0.000422232	0.00291938	-2.52417	7.77291e-05	0.0348402	1.1563	0.340688	0.0902236	2.54326	0.222967	0.0283656	0.833787	0.268508	0.0150209	-0.0392448	1	0.0223686	0.694216	1	0.0251258	0.685385	0.755081	0.0127765	-0.332225	1	0.0256172	0.835809	0.862883	0.0136285	-0.0289532	1	0	-1.57516	1	0.0404625	1.49815	1	0.0171113	0.561094	0.92369
ENSMMUG00000010633	PHF20	0.304149	1.25607	0.0164493	0.0366304	-2.07605	2.4423e-06	0.0263842	-2.53047	1.399e-07	0.0262744	-2.55381	1.89755e-08	0.187601	0.465269	0.618406	0.300745	1.15558	1	0.17303	0.346549	0.560319	0.0938809	-0.55503	1	0.162172	0.269075	1	0.253542	0.916748	0.443591	0.233461	0.819109	0.218324	0.276666	1.03439	0.816154	0.207835	0.616411	0.979105	0.235634	0.803217	1	0.347977	1.36681	1	0.162558	0.292324	0.820058
ENSMMUG00000018148	CDC42EP4	0.0553985	1.44959	0.0167822	0.0389487	0.973561	0.0126192	0.0258565	0.236017	0.680705	0.0253013	0.200103	0.719771	0.0187601	-0.101716	1	0.0240596	0.389314	1	0.0170194	-0.329295	1	0.0168986	-0.299332	1	0.0391451	0.974738	1	0.0205574	-0.00751415	1	0.0220685	0.0198232	1	0.0256172	0.423684	1	0.0238499	0.251569	1	0.00589086	-0.975866	1	0	-1.52064	1	0.0171113	0.153259	1
ENSMMUG00000004189	FNDC3B	0.0304149	-2.09799	0.0168385	0.370013	2.09828	2.7629e-13	0.243262	1.13312	0.00044476	0.160079	0.38418	0.259799	0.00536004	-4.03418	0.0305671	0.0120298	-2.85195	1	0.00283656	-4.98436	3.97618e-06	0.152087	0.272041	0.999649	0.0559215	-1.0771	1	0.0319783	-1.93956	0.44324	0.020907	-2.61303	0.00394965	0.0768516	-0.659917	1	0.0340714	-1.80027	0.983522	0.041236	-1.4633	1	0	-4.00914	1	0.350782	1.49529	0.721614
ENSMMUG00000004347	ADTRP	0	-3.76644	0.0168385	0.0018547	-2.77898	0.000135726	0	-4.9133	1.01991e-06	0	-5.04849	1.62964e-07	0	-2.4095	0.422106	0	-1.22726	1	0	-3.35968	0.0297488	0.0112657	-0.0872287	1	0	-1.33305	1	0.013705	0.204589	1	0.00929199	-0.435729	1	0.0102469	0.138954	1	0.0136285	0.294424	1	0	-1.2575	1	0	-0.797957	1	0.0855566	2.81465	0.268112
ENSMMUG00000016019	PBK	0.00108625	-3.11791	0.0168385	0.000463676	-4.48109	1.77939e-08	0	-5.27034	1.87638e-08	0	-5.40553	2.03049e-09	0.0214401	0.448481	0.865792	0	-1.58429	1	0.297839	6.3829	5.86678e-62	0.0469404	1.55139	0.130307	0.00559215	-0.684518	1	0.013705	-0.162044	1	0	-4.02069	0.00573876	0	-1.81732	0.939084	0	-2.41325	0.961453	0	-1.61453	1	0	-1.15499	1	0	-1.07469	1
ENSMMUG00000002788	DSCC1	0.00108625	-3.06688	0.0169118	0.00695513	-1.34693	0.0194798	0.00422147	-2.00286	0.00119451	0.00340594	-2.3139	0.000107834	0.0160801	0.126553	1	0	-1.53347	1	0.199977	4.67404	8.47394e-32	0.123923	3.26218	2.22623e-09	0	-1.63925	1	0.00228416	-1.9465	0.562869	0	-3.96987	0.00567907	0	-1.7665	1	0	-2.36242	0.954809	0	-1.56371	1	0	-1.10416	1	0	-1.02387	1
ENSMMUG00000020898	CTIF	0.0304149	1.60713	0.0171621	0.0148376	0.471584	0.40941	0.00685988	-0.735233	0.285883	0.00486563	-1.24566	0.0333089	0	-2.15356	0.391289	0.0180447	1.05437	1	0.0070914	-0.475704	0.958786	0.0131433	0.37874	1	0.0167765	0.948586	1	0.00913664	-0.0338254	1	0.0174225	0.725551	0.513549	0.0153703	0.821339	0.910052	0.0136285	0.556009	1	0.0176726	1.02413	1	0	-0.542012	1	0.00855566	0.546796	1
ENSMMUG00000012028	TEKT2	0.0152074	2.13337	0.0171954	0.00324573	-0.322267	0.881334	0.00211073	-0.856777	0.412756	0.00145969	-1.33736	0.11507	0.00268002	0.255836	1	0	0.415705	1	0.00850968	1.23037	0.264936	0.00375524	0.335151	1	0	0.309922	1	0.00913664	1.41048	0.619992	0.006969	0.926388	0.600535	0	0.182675	1	0.00681427	1.2168	1	0	0.385471	1	0	0.845011	1	0	0.925308	1
ENSMMUG00000022664	NAB1	0.0195524	-2.20632	0.0171954	0.0505406	-0.93204	0.0419934	0.0364101	-1.41445	0.00226643	0.0253013	-1.97039	1.14423e-05	0.0321602	-1.40347	0.598939	0.0180447	-1.93152	1	0.0624043	-0.526672	0.815746	0.137066	0.645751	0.678711	0.162172	0.898218	0.93729	0.260394	1.6216	0.044766	0.110342	0.321023	0.73763	0.14858	0.770971	0.841702	0.136285	0.637998	0.983522	0.0883628	0.0513865	1	0.0404625	-0.915073	1	0.308004	1.82397	0.533554
ENSMMUG00000013501	CD68	0.0945033	1.37534	0.0172043	0.0255022	-0.728394	0.170082	0.0174135	-1.28979	0.0110159	0.0141103	-1.61582	0.000851265	0.0402003	0.0809101	1	0.0721788	0.956118	1	0.0453849	0.218192	0.801657	0.0431852	0.157613	1	0.536846	3.9751	1.25022e-08	0.0411149	0.0997953	1	0.030199	-0.390642	1	0.0358641	0.0102864	1	0.0613284	0.68963	0.983772	0.041236	0.213082	1	0.016185	-0.754673	1	0.0427783	0.332966	0.866973
ENSMMUG00000061808	BLOC1S2	0.74625	1.21893	0.0173151	0.185934	-1.01014	0.0164505	0.0970937	-1.97868	7.82658e-06	0.0783366	-2.31214	5.38081e-08	1.85993	2.59276	5.39755e-06	0.818027	1.25998	0.939903	1.38424	2.22944	2.71103e-07	0.43373	0.337225	0.927191	0.352305	0.0350873	1	0.216995	-0.683752	1	0.260176	-0.434841	0.913664	0.281789	-0.287096	1	0.275978	-0.325361	1	0.153162	-1.14504	1	0.210405	-0.685504	1	0.462006	0.429255	0.797324
ENSMMUG00000007090	DOK5	0	-4.14549	0.0176217	0.000463676	-4.50321	1.26949e-06	0	-5.29236	9.99571e-07	0.000486563	-4.42208	1.08486e-06	0	-2.78856	0.478744	0	-1.60632	1	0	-3.73874	0.030823	0.0563285	1.8113	0.123436	0	-1.7121	1	0	-3.02511	0.53771	0	-4.04272	0.0286201	0	-1.83935	1	0.00340714	-1.4298	1	0	-1.63656	1	0	-1.17702	1	0	-1.09672	1
ENSMMUG00000005357	MAST4	0.00543123	-2.68104	0.0177503	0	-6.64171	4.02938e-14	0	-6.42539	2.98213e-12	0.000973125	-4.97062	1.76869e-11	0	-3.92158	0.106112	0.0060149	-1.73685	1	0.00283656	-3.28181	0.00674204	0.0112657	-1.62757	0.636876	0	-2.84513	1	0.00685248	-2.15064	0.511129	0.0150995	-1.33563	0.337203	0.573826	4.15794	7.31437e-09	0.262349	2.92298	0.000254419	0.0176726	-0.762086	1	0	-2.31004	1	0.119779	1.71246	0.730899
ENSMMUG00000011274	P4HA1	0.574624	1.2285	0.0178515	0.179442	-0.644093	0.161703	0.106064	-1.44385	0.000897696	0.112883	-1.36093	0.000728805	0.190281	-0.478121	1	0.655624	1.32993	0.89636	0.17303	-0.636382	0.666624	0.189639	-0.492649	1	0.36349	0.470545	1	0.349477	0.413398	0.787783	0.284567	0.107351	0.975176	0.286913	0.128415	0.980623	0.371378	0.500976	0.983772	0.329888	0.33121	1	0.210405	-0.298459	1	0.641675	1.29323	0.775646
ENSMMUG00000002292	ZNF674	0.0358461	1.59405	0.0180109	0.00695513	-1.00344	0.111184	0.00474915	-1.511	0.016024	0.0038925	-1.80569	0.00253606	0.0268002	1.13784	0.333445	0.0240596	1.13795	1	0.0241107	0.952018	0.222398	0.0150209	0.304936	1	0.0223686	1.03217	1	0.0159891	0.419373	0.995358	0.0174225	0.462517	0.769711	0.0204938	0.90492	0.866825	0.0170357	0.579373	1	0.0117817	0.356176	1	0.016185	0.815717	1	0.00855566	0.303819	1
ENSMMUG00000007696	PDIA5	0.0282424	-2.07073	0.018242	0.36584	2.30189	2.9726e-16	0.177302	0.716095	0.0322361	0.132832	0.218019	0.568235	0.0107201	-3.16539	0.0833865	0.0060149	-3.3076	1	0.0113462	-3.2642	0.000606787	0.40181	1.92107	0.00157086	0.0279608	-1.82506	1	0.0228416	-2.25937	0.313791	0.0174225	-2.73219	0.00247852	0.0102469	-2.95483	0.83914	0.0170357	-2.54823	0.848338	0	-4.33868	1	0.0242775	-1.87661	1	0.025667	-1.79632	1
ENSMMUG00000050382	FAM241A	0.0130349	-2.25709	0.018352	0.0106645	-2.71853	5.52351e-08	0.00527683	-3.64807	4.1626e-10	0.00340594	-4.24735	6.75969e-13	0.104521	0.763983	0.411823	0.0541341	-0.101086	1	0.0850968	0.456673	0.476817	0.0506957	-0.298067	1	0.257239	2.08436	0.0656175	0.0822298	0.410157	0.836922	0.053429	-0.246252	1	0.14858	1.28221	0.745923	0.115843	0.91663	0.914223	0.100145	0.729141	1	0.0404625	-0.414937	1	0.205336	1.7539	0.621099
ENSMMUG00000004465	RUFY3	0.0901584	1.33993	0.0184792	0.0403398	0.0555663	1	0.0290226	-0.47128	0.422198	0.0204356	-1.02298	0.0240941	0.134001	1.88387	0.0136028	0.0721788	0.993855	1	0.121972	1.80608	0.000339046	0.107024	1.56031	0.0573052	0.0615137	0.770048	1	0.0159891	-1.13806	0.795918	0.0452985	0.249462	0.869117	0.0358641	0.0476963	1	0.0102214	-1.5583	0.999937	0.00589086	-1.76459	1	0.03237	0.0244001	1	0	-2.22725	1
ENSMMUG00000056103	GADD45A	0.0336736	-2.1297	0.0185497	0.0950535	-0.680914	0.151836	0.0501299	-1.64671	0.000336221	0.0491428	-1.69016	7.97956e-05	0.0562804	-1.32022	0.64089	0.060149	-1.14552	1	0.0794236	-0.872682	0.460693	0.159598	0.16292	1	0.162172	0.209203	1	0.14847	0.0587574	1	0.293859	1.12385	0.0561466	0.748023	2.45781	0.0190109	0.16695	0.236865	1	0.223853	0.669486	1	0.113295	-0.26602	1	0.231003	0.723674	0.780366
ENSMMUG00000012303	CSTB	0.734302	1.2075	0.0187026	0.115919	-1.72126	3.57024e-05	0.0812632	-2.22894	6.88769e-07	0.0754172	-2.35456	3.29581e-08	0.603004	0.840001	0.30738	1.1308	1.75328	0.485057	0.523345	0.644744	0.225975	0.307929	-0.160352	1	1.4987	2.18066	0.0218903	0.518505	0.61676	0.627458	0.385618	0.1774	0.87898	0.471357	0.468951	0.859965	0.43952	0.367046	1	0.294543	-0.20716	1	0.436995	0.36247	1	0.581785	0.77398	0.780366
ENSMMUG00000015403	MCOLN2	0.00868996	-2.43897	0.0188726	0.0102009	-2.4205	3.1879e-06	0.00844293	-2.65236	2.10257e-06	0.00729844	-2.87701	8.61698e-08	0.0643204	0.423959	0.700695	0.0240596	-0.755699	1	0.0694957	0.525345	0.426275	0.0300419	-0.676922	1	0.072698	0.641793	1	0.221564	2.31432	0.000655373	0.037168	-0.413362	0.98276	0.0256172	-0.723722	1	0.0102214	-1.90855	0.983772	0.212071	2.16608	0.99351	0.00809249	-1.65422	1	0.077001	0.763792	0.786415
ENSMMUG00000014126	LCP2	0.101021	-1.97539	0.0188726	0.0190107	-4.51439	3.49358e-20	0.00897062	-5.52668	3.36905e-22	0.0111909	-5.24528	7.33113e-23	0.0455603	-3.02287	0.0840735	0.0721788	-2.31141	1	0.0382935	-3.33304	0.000197693	0.219681	-0.812479	0.969927	0.542439	0.519163	1	0.662407	0.827765	0.487754	0.682962	0.910615	0.135928	1.38845	1.91096	0.174878	0.862005	1.2114	0.585468	0.718684	0.929077	1	0.396532	0.070885	1	1.30046	1.7917	0.488285
ENSMMUG00000008529	C7H15orf39	0.225939	1.24541	0.0188726	0.16646	0.842692	0.0121403	0.116618	0.199935	0.637483	0.0724978	-0.578506	0.195417	0.142041	0.489123	0.601282	0.102253	0.051492	1	0.147501	0.549242	0.339904	0.174618	0.800258	0.536431	0.301976	1.59303	0.263341	0.0639565	-0.668663	1	0.0836279	-0.311331	1	0.128086	0.356661	0.903602	0.0170357	-2.37387	0.895452	0.0176726	-2.16202	1	0.0566474	-0.698675	1	0.0427783	-1.03532	1
ENSMMUG00000014910	DPEP1	0.0477948	-2.00799	0.0188983	0.536009	2.07889	3.63106e-12	0.390486	1.3167	2.55628e-05	0.360056	1.1815	7.30502e-05	0	-6.16623	0.00140949	0	-4.98399	0.984741	0.00141828	-6.11588	6.12892e-08	0.0732271	-1.35202	0.61841	0	-5.08977	0.434851	0.00456832	-4.81676	0.00457923	0.0034845	-5.41881	4.19415e-08	0.00512344	-4.2165	0.733398	0	-5.81294	0.0541503	0.00589086	-4.0137	1	0	-4.55469	1	0	-4.47439	0.825545
ENSMMUG00000014884	USP8	0.195524	1.27204	0.0189678	0.0347757	-1.47257	0.00104404	0.0258565	-1.89067	7.15453e-05	0.0214088	-2.18363	1.63348e-06	0.235842	1.49078	0.0594942	0.156387	0.880078	1	0.199977	1.27923	0.0136342	0.0976361	0.1723	1	0.162172	0.929704	0.912226	0.139334	0.700852	0.606653	0.0778204	-0.176476	1	0.128086	0.591466	0.853142	0.102214	0.254978	1	0.117817	0.480484	1	0.0971099	0.239144	1	0.111224	0.427478	0.808739
ENSMMUG00000056289	PIP4P1	0.197697	1.25978	0.0189927	0.0588868	-0.687081	0.146686	0.0358825	-1.43176	0.00176885	0.0340594	-1.52343	0.00035868	0.182241	1.07204	0.213506	0.276686	1.67525	0.663734	0.208487	1.31666	0.0106361	0.108902	0.30633	0.978162	0.111843	0.378094	1	0.114208	0.378828	0.842919	0.0685285	-0.394072	0.974611	0.0717282	-0.241213	1	0.105621	0.274847	1	0.082472	-0.0384177	1	0.153757	0.841686	1	0.0855566	0.049555	0.89316
ENSMMUG00000014539	VPS18	0.0738647	1.37443	0.0192244	0.0143739	-1.22584	0.0149222	0.0126644	-1.38875	0.00678134	0.007785	-2.10627	4.06115e-05	0.0830806	1.49428	0.087208	0.0842086	1.52798	0.936084	0.0468032	0.638231	0.337116	0.0375524	0.322124	1	0.0391451	0.493086	1	0.0365466	0.296177	0.953717	0.032522	0.0881674	1	0.0409875	0.538918	0.908877	0.0476999	0.699028	0.983522	0.0353451	0.372843	1	0.03237	0.340684	1	0.025667	0.0959263	0.98842
ENSMMUG00000021366	PRDX4	0.155333	-1.95163	0.019247	1.50787	1.85897	1.4512e-10	1.1055	1.15133	0.000352114	0.859756	0.698032	0.0302176	0.0402003	-3.78668	0.0256276	0.0360894	-3.79862	1	0.0893516	-2.72863	0.00162952	0.70974	0.314454	0.943075	0.0782901	-2.8035	1	0.100503	-2.52641	0.205535	0.119634	-2.32527	0.00622459	0.0819751	-2.74984	0.84633	0.11925	-2.26004	0.914223	0.20618	-1.46133	1	0.0971099	-2.47521	1	0.0171113	-4.5121	0.851214
ENSMMUG00000054052	ENSMMUG00000054052	0.0228112	1.74362	0.019247	0.00231838	-1.71221	0.0201585	0.00158305	-2.10595	0.00637034	0	-4.27798	1.58392e-05	0.0214401	1.63134	0.200175	0.0661639	3.26815	0.0345703	0.00567312	-0.217907	1	0	-2.16735	0.59036	0.352305	6.52494	5.31533e-27	0	-1.87553	0.653639	0	-2.89314	0.109824	0	-0.689775	1	0.00340714	-0.273522	1	0	-0.486979	1	0	-0.0274388	1	0	0.0528576	1
ENSMMUG00000010309	SEPTIN8	0.0228112	1.75842	0.0193692	0.00231838	-1.6995	0.0208633	0.00211073	-1.75893	0.0210992	0.00194625	-1.89412	0.00931378	0.00804005	0.410346	1	0.0060149	0.567708	1	0.00850968	0.305655	1	0.00751047	0.216506	1	0.0223686	1.82133	0.759352	0.0114208	0.784069	0.847905	0.011615	0.70622	0.63172	0.0153703	1.35955	0.847169	0.0170357	1.3739	0.941306	0.0176726	1.56235	1	0.016185	1.59436	1	0.051334	2.94768	0.322577
ENSMMUG00000012675	CMTM8	0.00977621	2.57697	0.0194594	0.0037094	1.0052	0.330772	0.00211073	0.16707	1	0.00145969	-0.337355	0.84614	0	0.168373	1	0	1.35061	1	0	-0.781808	0.9655	0.00563285	1.77327	0.644407	0	1.24483	1	0.00228416	0.974892	1	0.0011615	-0.0427183	1	0	1.11758	1	0	0.521658	1	0	1.32038	1	0	1.77992	1	0	1.86021	1
ENSMMUG00000020739	IL1R2	0.00108625	-3.34427	0.0194594	0	-5.71221	2.26413e-09	0	-5.4959	3.57704e-08	0	-5.63109	3.7468e-09	0	-2.99209	0.283001	0	-1.80985	1	0.00141828	-2.93752	0.038268	0.00187762	-2.51571	0.454374	0.307568	4.17964	1.37151e-07	0.00456832	-1.63416	0.749609	0.0011615	-3.2415	0.0308362	0.0204938	0.298153	0.982511	0.00681427	-1.04432	1	0.0765811	2.03032	1	0	-1.38055	1	0.45345	4.73102	4.45552e-07
ENSMMUG00000006327	TNFSF12	0.0564848	1.46191	0.0194594	0.000463676	-4.86517	7.77581e-10	0.00105537	-4.05961	8.73816e-08	0.000486563	-4.78404	1.33849e-09	0.00268002	-2.14504	0.390526	0.060149	1.53556	0.98761	0.00283656	-2.50599	0.037237	0.00187762	-2.67341	0.299217	0.218094	3.4254	4.55548e-05	0.0525357	1.30047	0.315302	0.0290375	0.407495	0.741818	0.0614813	1.55234	0.724445	0.0374785	0.836531	0.977683	0.0117817	-0.403804	1	0.016185	0.0557367	1	0.025667	0.555358	0.871846
ENSMMUG00000016862	ZNF791	0.119487	1.30745	0.0194594	0.0482223	-0.148784	0.979227	0.033244	-0.731783	0.140894	0.0257878	-1.1321	0.0105507	0.109881	1.12068	0.215183	0.0902236	0.860644	1	0.0510581	-0.0221097	1	0.0525733	0.0327801	1	0.0838823	0.754861	1	0.0982189	0.955156	0.458259	0.053429	0.0385953	1	0.046111	-0.0617433	1	0.0306642	-0.657666	1	0.0706903	0.525195	1	0.0566474	0.274922	1	0.0342227	-0.328449	1
ENSMMUG00000007212	KMT2C	0.323701	1.23112	0.01981	0.0709424	-1.19538	0.00565365	0.0522406	-1.6396	0.000247514	0.0374653	-2.14829	7.76323e-07	0.211721	0.528596	0.560805	0.288715	0.982662	1	0.276564	0.952418	0.0717427	0.123923	-0.264434	1	0.218094	0.578071	1	0.198722	0.435007	0.785191	0.196293	0.424514	0.5864	0.199814	0.450824	0.871587	0.204428	0.477812	0.98549	0.194398	0.41515	1	0.169942	0.238685	1	0.265226	0.866192	0.780366
ENSMMUG00000001220	ADGRE1	0.00108625	-3.29092	0.0198437	0	-5.65904	2.73325e-09	0.000527683	-4.43779	3.94453e-07	0.000486563	-4.57298	3.97784e-08	0	-2.93892	0.296866	0	-1.75668	1	0	-3.8891	0.0110068	0.00563285	-1.45244	0.818962	0.0838823	2.21335	0.161305	0.00456832	-1.58063	0.775507	0.0058075	-1.58329	0.33303	0.0256172	0.620081	0.893992	0.00681427	-0.990792	1	0.0471269	1.42295	1	0	-1.32738	1	0.00855566	-0.242149	1
ENSMMUG00000012620	YPEL4	0	-3.75215	0.0200229	0.00139103	-3.09364	4.70985e-05	0	-4.89902	1.13879e-06	0.00194625	-2.68328	0.000120311	0	-2.39522	0.417558	0.0180447	0.808716	1	0.00283656	-1.74601	0.209325	0.00375524	-1.32419	0.864425	0	-1.31876	1	0.013705	0.219311	1	0.0743359	2.92601	1.76715e-08	0.0102469	0.153381	1	0.0136285	0.308997	1	0.0176726	0.778482	1	0.0971099	3.00558	0.42704	0.0427783	1.91793	0.780366
ENSMMUG00000057830	ENSMMUG00000057830	0.00325874	4.8989	0.0200328	0	0.213786	1	0	0.430104	1	0	0.294913	1	0	2.93391	1	0	4.11614	1	0	1.98373	1	0.00187762	3.72747	0.644122	0	4.01036	1	0	2.69736	1	0	1.67975	1	0	3.88312	1	0	3.28719	1	0	4.08591	1	0	4.54545	1	0	4.62575	1
ENSMMUG00000016293	LRCH1	0.160764	1.26945	0.0200381	0.018547	-2.11516	5.99941e-06	0.0131921	-2.57682	4.91236e-07	0.0116775	-2.76997	1.80228e-08	0.407363	2.67087	7.67845e-06	0.192477	1.46288	0.880707	0.398536	2.82133	7.00992e-12	0.0469404	-0.601379	1	0.0615137	-0.131234	1	0.0502515	-0.490575	1	0.058075	-0.320252	1	0.0870985	0.334679	0.927701	0.0476999	-0.528383	1	0.082472	0.270335	1	0.0404625	-0.604296	1	0.0342227	-0.788388	1
ENSMMUG00000008384	SLC4A10	0	-3.7876	0.0200605	0.000927351	-3.55175	1.03855e-05	0	-4.93447	1.23204e-06	0	-5.06966	1.52984e-07	0	-2.43066	0.433741	0	-1.24843	1	0.00141828	-2.37382	0.107325	0.00375524	-1.35999	0.879641	0	-1.35421	1	0.00685248	-0.64605	1	0.0011615	-2.6778	0.0998007	0.215185	4.27376	2.86191e-07	0.0442928	1.82402	0.477245	0.0353451	1.57134	1	0	-0.819122	1	0	-0.738825	1
ENSMMUG00000009238	IL1RL1	0	-4.67853	0.020332	0.000463676	-5.03793	8.19141e-07	0	-5.8254	8.06722e-07	0	-5.96059	1.16401e-07	0.00268002	-2.31781	0.87784	0	-2.13936	1	0	-4.27177	0.0388832	0	-3.84996	0.445718	0	-2.24514	1	0.00228416	-2.55436	0.793072	0	-4.57575	0.0313848	0	-2.37239	1	0.0306642	0.388017	1	0	-2.16959	1	0	-1.71005	1	2.98593	10.3545	3.35595e-57
ENSMMUG00000014090	CHD1	0.452964	1.21448	0.020373	0.032921	-2.86089	1.84376e-10	0.0284949	-3.0412	4.05822e-10	0.0316266	-2.90815	1.91506e-10	0.131321	-0.677265	1	0.216537	0.0644437	1	0.114881	-0.898558	0.409869	0.142699	-0.569895	1	0.290792	0.484671	1	0.431706	1.07986	0.313791	0.405363	1.02505	0.0817364	0.589196	1.51758	0.514101	0.367971	0.828483	0.919935	0.465378	1.16705	1	0.307515	0.570639	1	0.325115	0.650936	0.780366
ENSMMUG00000023024	PRICKLE3	0.0325874	1.58631	0.0205311	0.0106645	-0.210241	0.931667	0.00844293	-0.552822	0.45331	0.00827156	-0.596938	0.32852	0.0214401	0.966329	0.503153	0	-1.08549	1	0.0340387	1.62758	0.0110234	0.0131433	0.259863	1	0.0167765	0.832444	1	0.00456832	-0.903546	0.968702	0.0127765	0.15201	1	0.00512344	-0.310657	1	0.0136285	0.439196	1	0	-1.11572	1	0.0242775	1.36753	1	0.0171113	1.02484	0.841785
ENSMMUG00000013182	GDI2	1.82489	1.23354	0.0205311	0.225346	-2.07008	5.44674e-07	0.123478	-2.93536	1.73015e-10	0.112883	-3.08312	2.75906e-12	3.02306	1.94339	0.00508298	2.30972	1.48086	0.745377	2.52879	1.7401	0.000198709	0.88248	0.071533	1	2.37666	1.52602	0.256302	0.849708	0.0149412	1	0.998889	0.264208	0.761587	1.12203	0.420706	0.866736	0.902891	0.10419	1	0.89541	0.0915792	1	0.679769	-0.304901	1	0.992457	0.240139	0.818355
ENSMMUG00000007829	CLCN6	0.0401911	1.5694	0.0205574	0.00510043	-1.64087	0.00985815	0.0031661	-2.23503	0.0010732	0.00243281	-2.5991	8.81202e-05	0.0804005	2.58068	0.00131323	0.126313	3.20402	0.0149282	0.0496398	1.88312	0.00207027	0.0150209	0.116033	1	0.0559215	2.02354	0.296634	0.00913664	-0.466141	1	0.011615	-0.307077	1	0.0153703	0.391262	1	0.00681427	-0.626096	1	0	-1.42505	1	0	-0.965511	1	0	-0.885215	1
[truncated: 15,109 more rows]
[truncated: 27 more columns]

## Sheet: S2 - T-ILC DE (global)
FeatureID	FeatureName	CD8 GZMK T_0 Average	CD8 GZMK T_0 Log2 Fold Change	CD8 GZMK T_0 P-Value	gd-T cells T_1 Average	gd-T cells T_1 Log2 Fold Change	gd-T cells T_1 P-Value	ILC3s T_10 Average	ILC3s T_10 Log2 Fold Change	ILC3s T_10 P-Value	CD4 Th2 T_11 Average	CD4 Th2 T_11 Log2 Fold Change	CD4 Th2 T_11 P-Value	CD8 TEMRA-TCM T_12 Average	CD8 TEMRA-TCM T_12 Log2 Fold Change	CD8 TEMRA-TCM T_12 P-Value	RTEs T_13 Average	RTEs T_13 Log2 Fold Change	RTEs T_13 P-Value	CD4 ST2 Tregs T_14 Average	CD4 ST2 Tregs T_14 Log2 Fold Change	CD4 ST2 Tregs T_14 P-Value	CD8 Th-like T_15 Average	CD8 Th-like T_15 Log2 Fold Change	CD8 Th-like T_15 P-Value	CD4 Tn T_2 Average	CD4 Tn T_2 Log2 Fold Change	CD4 Tn T_2 P-Value	CD4 Th1/22 T_3 Average	CD4 Th1/22 T_3 Log2 Fold Change	CD4 Th1/22 T_3 P-Value	CD4 TRM T_4 Average	CD4 TRM T_4 Log2 Fold Change	CD4 TRM T_4 P-Value	CD4 Th17 T_5 Average	CD4 Th17 T_5 Log2 Fold Change	CD4 Th17 T_5 P-Value	CD8 TRM T_6 Average	CD8 TRM T_6 Log2 Fold Change	CD8 TRM T_6 P-Value	CD4 Tregs T_7 Average	CD4 Tregs T_7 Log2 Fold Change	CD4 Tregs T_7 P-Value	CD4 GZMK T_8 Average	CD4 GZMK T_8 Log2 Fold Change	CD4 GZMK T_8 P-Value	NK cells T_9 Average	NK cells T_9 Log2 Fold Change	NK cells T_9 P-Value
[truncated: 14,779 more rows]

[truncated: 14 more sheets: S3 - WGCNA, S4 - NK-NKT subsets DE (local), S5 - CD4 Tn subsets (local), S6 - Th1-22 subsets (local), S7 - CD4 eff-mem DE (local), S8 - Tregs subsets (local), S9 - Tregs vs ST2 Tregs (local), S10 - MAIT subsets (local), S11- CD8 GZMK subsest (local), S12 - CD8 TRM subsets (local), S13 - B + PC DE (global), S14 - All PCs DE (global), S15 - Paired HC + LC PC Abs, S16 - Constant region primers]
